# Supplementary material for: Social Wellbeing, Board-Gender Diversity, and Financial Performance: Evidence From Chinese Fintech Companies
Source: Front Psychol. 2022 May 3;13:862897. doi: 10.3389/fpsyg.2022.862897 (PMC9113291; doi:10.3389/fpsyg.2022.862897)
Supplement: Supplementary file 1 [file Data_Sheet_1.xls]

## Sheet: Sheet2
Row Labels
1
2
4
5
6
7
8
9
10
11
12
14
16
17
18
19
20
21
23
24
25
26
27
28
29
30
31
32
33
34
35
36
37
38
39
40
42
43
45
46
48
49
50
55
56
58
59
60
61
62
63
65
66
68
69
70
78
88
89
90
96
99
100
150
151
153
155
156
157
158
159
166
301
333
338
400
401
402
403
404
407
408
409
410
411
413
415
416
417
418
419
420
421
422
423
425
426
428
429
430
488
498
501
502
503
504
505
506
507
509
510
511
513
514
516
517
518
519
520
521
522
523
524
525
526
527
528
529
530
531
532
533
534
536
537
538
539
540
541
543
544
545
546
547
548
550
551
552
553
554
555
557
558
559
560
561
562
563
564
565
566
567
568
570
571
572
573
576
578
581
582
584
585
586
587
589
590
591
592
593
594
595
596
597
598
599
600
601
602
603
605
606
607
608
609
610
611
612
613
615
616
617
619
620
622
623
625
626
627
628
629
630
631
632
633
635
636
637
638
639
650
651
652
655
656
657
659
661
662
663
665
666
667
668
669
670
671
672
673
676
677
678
679
680
681
682
683
685
686
687
688
690
691
692
693
695
697
698
700
701
702
703
705
707
708
709
710
711
712
713
715
716
717
718
719
720
721
722
723
725
726
727
728
729
731
732
733
735
736
737
738
739
748
750
751
752
753
755
756
757
758
759
760
761
762
766
767
768
776
777
778
779
780
782
783
785
786
788
789
790
791
792
793
795
796
797
798
799
800
801
802
803
806
807
809
810
811
812
813
815
816
818
819
820
821
822
823
825
826
828
829
830
831
833
835
836
837
838
839
848
850
851
852
856
858
859
860
861
862
863
868
869
875
876
877
878
880
881
882
883
885
886
887
888
889
890
892
893
895
897
898
899
900
901
902
903
905
906
908
909
910
911
912
913
915
916
917
918
919
920
921
922
923
925
926
927
928
929
930
931
932
933
935
936
937
938
939
948
949
950
951
952
953
955
957
958
959
960
961
962
963
965
966
967
968
969
970
971
972
973
975
976
977
978
979
980
981
982
983
985
987
988
989
990
993
995
996
997
998
999
1696
1872
1896
1965
1979
2001
2002
2003
2004
2005
2006
2007
2008
2009
2010
2011
2012
2013
2014
2015
2016
2017
2018
2019
2020
2021
2022
2023
2024
2025
2026
2027
2028
2029
2030
2031
2032
2033
2034
2035
2036
2037
2038
2039
2040
2041
2042
2043
2044
2045
2046
2047
2048
2049
2050
2051
2052
2053
2054
2055
2056
2057
2058
2059
2060
2061
2062
2063
2064
2065
2066
2067
2068
2069
2070
2071
2072
2073
2074
2075
2076
2077
2078
2079
2080
2081
2082
2083
2084
2085
2086
2087
2088
2089
2090
2091
2092
2093
2094
2095
2096
2097
2098
2099
2100
2101
2102
2103
2104
2105
2106
2107
2108
2109
2110
2111
2112
2113
2114
2115
2116
2117
2118
2119
2120
2121
2122
2123
2124
2125
2126
2127
2128
2129
2130
2131
2132
2133
2134
2135
2136
2137
2138
2139
2140
2141
2142
2143
2144
2145
2146
2147
2148
2149
2150
2151
2152
2153
2154
2155
2156
2157
2158
2159
2160
2161
2162
2163
2164
2165
2166
2167
2168
2169
2170
2171
2172
2173
2174
2175
2176
2177
2178
2179
2180
2181
2182
2183
2184
2185
2186
2187
2188
2189
2190
2191
2192
2193
2194
2195
2196
2197
2198
2199
2200
2201
2202
2203
2204
2205
2206
2207
2208
2209
2210
2211
2212
2213
2214
2215
2216
2217
2218
2219
2220
2221
2222
2223
2224
2225
2226
2227
2228
2229
2230
2231
2232
2233
2234
2235
2236
2237
2238
2239
2240
2241
2242
2243
2244
2245
2246
2247
2248
2249
2250
2251
2252
2253
2254
2255
2256
2258
2259
2260
2261
2262
2263
2264
2265
2266
2267
2268
2269
2270
2271
2272
2273
2274
2275
2276
2277
2278
2279
2280
2281
2282
2283
2284
2285
2286
2287
2288
2289
2290
2291
2292
2293
2294
2295
2296
2297
2298
2299
2300
2301
2302
2303
2304
2305
2306
2307
2308
2309
2310
2311
2312
2313
2314
2315
2316
2317
2318
2319
2320
2321
2322
2323
2324
2325
2326
2327
2328
2329
2330
2331
2332
2333
2334
2335
2336
2337
2338
2339
2340
2341
2342
2343
2344
2345
2346
2347
2348
2349
2350
2351
2352
2353
2354
2355
2356
2357
2358
2359
2360
2361
2362
2363
2364
2365
2366
2367
2368
2369
2370
2371
2372
2373
2374
2375
2376
2377
2378
2379
2380
2381
2382
2383
2384
2385
2386
2387
2388
2389
2390
2391
2392
2393
2394
2395
2396
2397
2398
2399
2400
2401
2402
2403
2404
2405
2406
2407
2408
2409
2410
2411
2412
2413
2414
2415
2416
2417
2418
2419
2420
2421
2422
2423
2424
2425
2426
2427
2428
2429
2430
2431
2432
2433
2434
2435
2436
2437
2438
2439
2440
2441
2442
2443
2444
2445
2446
2447
2448
2449
2450
2451
2452
2453
2454
2455
2456
2457
2458
2459
2460
2461
2462
2463
2464
2465
2466
2467
2468
2469
2470
2471
2472
2473
2474
2475
2476
2477
2478
2479
2480
2481
2482
2483
2484
2485
2486
2487
2488
2489
2490
2491
2492
2493
2494
2495
2496
2497
2498
2499
2500
2501
2502
2503
2504
2505
2506
2507
2508
2509
2510
2511
2512
2513
2514
2515
2516
2517
2518
2519
2520
2521
2522
2523
2524
2526
2527
2528
2529
2530
2531
2532
2533
2534
2535
2536
2537
2538
2539
2540
2541
2542
2543
2544
2545
2546
2547
2548
2549
2550
2551
2552
2553
2554
2555
2556
2557
2558
2559
2560
2561
2562
2563
2564
2565
2566
2567
2568
2569
2570
2571
2572
2573
2574
2575
2576
2577
2578
2579
2580
2581
2582
2583
2584
2585
2586
2587
2588
2589
2590
2591
2592
2593
2594
2595
2596
2597
2598
2599
2600
2601
2602
2603
2604
2605
2606
2607
2608
2609
2610
2611
2612
2613
2614
2615
2616
2617
2618
2619
2620
2621
2622
2623
2624
2625
2626
2627
2628
2629
2630
2631
2632
2633
2634
2635
2636
2637
2638
2639
2640
2641
2642
2643
2644
2645
2646
2647
2648
2649
2650
2651
2652
2653
2654
2655
2656
2657
2658
2659
2660
2661
2662
2663
2664
2665
2666
2667
2668
2669
2670
2671
2672
2673
2674
2675
2676
2677
2678
2679
2680
2681
2682
2683
2684
2685
2686
2687
2688
2689
2690
2691
2692
2693
2694
2695
2696
2697
2698
2699
2700
2701
2702
2703
2705
2706
2707
2708
2709
2711
2712
2713
2714
2715
2716
2717
2718
2719
2721
2722
2723
2724
2725
2726
2727
2728
2729
2730
2731
2732
2733
2734
2735
2736
2737
2738
2739
2740
2741
2742
2743
2745
2746
2747
2748
2749
2750
2751
2752
2753
2755
2756
2757
2758
2759
2760
2761
2762
2763
2765
2766
2767
2768
2769
2770
2771
2772
2773
2774
2775
2776
2777
2778
2779
2780
2781
2782
2783
2785
2786
2787
2788
2789
2790
2791
2792
2793
2795
2796
2797
2798
2799
2800
2801
2802
2803
2805
2806
2807
2808
2809
2810
2811
2812
2813
2815
2816
2817
2818
2819
2820
2821
2822
2823
2824
2825
2826
2827
2828
2829
2830
2831
2832
2833
2835
2836
2837
2838
2839
2840
2841
2842
2843
2845
2846
2847
2848
2849
2850
2851
2852
2853
2855
2856
2857
2858
2859
2860
2861
2862
2863
2864
2865
2866
2867
2868
2869
2870
2871
2872
2873
2875
2876
2877
2878
2879
2880
2881
2882
2883
2884
2885
2886
2887
2888
2889
2890
2891
2892
2893
2895
2896
2897
2898
2899
2900
2901
2902
2903
2905
2906
2907
2908
2909
2910
2911
2912
2913
2915
2916
2917
2918
2919
2920
2921
2922
2923
2925
2926
2927
2928
2929
2930
2931
2932
2933
2935
2936
2937
2938
2939
2940
2941
2942
2943
300001
300002
300003
300004
300005
300006
300007
300008
300009
300010
300011
300012
300013
300014
300015
300016
300017
300018
300019
300020
300021
300022
300023
300024
300025
300026
300027
300028
300029
300030
300031
300032
300033
300034
300035
300036
300037
300038
300039
300040
300041
300042
300043
300044
300045
300046
300047
300048
300049
300050
300051
300052
300053
300054
300055
300056
300057
300058
300059
300061
300062
300063
300064
300065
300066
300067
300068
300069
300070
300071
300072
300073
300074
300075
300076
300077
300078
300079
300080
300081
300082
300083
300084
300085
300086
300087
300088
300089
300090
300091
300092
300093
300094
300095
300096
300097
300098
300099
300100
300101
300102
300103
300104
300105
300106
300107
300108
300109
300110
300111
300112
300113
300114
300115
300116
300117
300118
300119
300120
300121
300122
300123
300124
300125
300126
300127
300128
300129
300130
300131
300132
300133
300134
300135
300136
300137
300138
300139
300140
300141
300142
300143
300144
300145
300146
300147
300148
300149
300150
300151
300152
300153
300154
300155
300156
300157
300158
300159
300160
300161
300162
300163
300164
300165
300166
300167
300168
300169
300170
300171
300172
300173
300174
300175
300176
300177
300178
300179
300180
300181
300182
300183
300184
300185
300186
300187
300188
300189
300190
300191
300192
300193
300194
300195
300196
300197
300198
300199
300200
300201
300202
300203
300204
300205
300206
300207
300208
300209
300210
300211
300212
300213
300214
300215
300216
300217
300218
300219
300220
300221
300222
300223
300224
300225
300226
300227
300228
300229
300230
300231
300232
300233
300234
300235
300236
300237
300238
300239
300240
300241
300242
300243
300244
300245
300246
300247
300248
300249
300250
300251
300252
300253
300254
300255
300256
300257
300258
300259
300260
300261
300262
300263
300264
300265
300266
300267
300268
300269
300270
300271
300272
300273
300274
300275
300276
300277
300278
300279
300280
300281
300282
300283
300284
300285
300286
300287
300288
300289
300290
300291
300292
300293
300294
300295
300296
300297
300298
300299
300300
300301
300302
300303
300304
300305
300306
300307
300308
300309
300310
300311
300312
300313
300314
300315
300316
300317
300318
300319
300320
300321
300322
300323
300324
300325
300326
300327
300328
300329
300330
300331
300332
300333
300334
300335
300336
300337
300338
300339
300340
300341
300342
300343
300344
300345
300346
300347
300348
300349
300350
300351
300352
300353
300354
300355
300356
300357
300358
300359
300360
300362
300363
300364
300365
300366
300367
300368
300369
300370
300371
300372
300373
300374
300375
300376
300377
300378
300379
300380
300381
300382
300383
300384
300385
300386
300387
300388
300389
300390
300391
300392
300393
300394
300395
300396
300397
300398
300399
300400
300401
300402
300403
300404
300405
300406
300407
300408
300409
300410
300411
300412
300413
300414
300415
300416
300417
300418
300419
300420
300421
300422
300423
300424
300425
300426
300427
300428
300429
300430
300431
300432
300433
300434
300435
300436
300437
300438
300439
300440
300441
300442
300443
300444
300445
300446
300447
300448
300449
300450
300451
300452
300453
300454
300455
300456
300457
300458
300459
300460
300461
300462
300463
300464
300465
300466
300467
300468
300469
300470
300471
300472
300473
300474
300475
300476
300477
300478
300479
300480
300481
300482
300483
300484
300485
300486
300487
300488
300489
300490
300491
300492
300493
300494
300495
300496
300497
300498
300499
300500
300501
300502
300503
300504
300505
300506
300507
300508
300509
300510
300511
300512
300513
300514
300515
300516
300517
300518
300519
300520
300521
300522
300523
300525
300526
300527
300528
300529
300530
300531
300532
300533
300534
300535
300536
300537
300538
300539
300540
300541
300542
300543
300545
300546
300547
300548
300549
300550
300551
300552
300553
300554
300555
300556
300557
300558
300559
300560
300561
300562
300563
300565
300566
300567
300568
300569
300570
300571
300572
300573
300575
300576
300577
300578
300579
300580
300581
300582
300583
300584
300585
300586
300587
300588
300589
300590
300591
300592
300593
300595
300596
300597
300598
300599
300600
300601
300602
300603
300604
300605
300606
300607
300608
300609
[truncated: 1,597 more rows]

## Sheet: Sheet1
id	Company	year	Blau's Index	Tobins Q	ROA	Debt Ratio	Firm Size	CSR	shareholer
1	1a	2010	0.96	1.03164	0.00863014	0.945205	27.3163	61.93	15.6
1	1a	2011	0.968112	1.03175	0.010101	0.929293	27.621	66.44	13.67
1	1a	2012	0.977043	0.993789	0.00875	0.9375	28.101	66.53	16.29
1	1a	2013	0.966942	1.00529	0.00789474	0.947368	28.2729	71.28	17.47
1	1a	2014	0.956193	1.00457	0.00909091	0.954545	28.4195	77.7	18.67
1	1a	2015	0.954082	0.996016	0.0088	0.92	28.5473	84.05	18.67
1	1a	2016	0.96	0.983051	0.00766667	0.933333	28.7296	69.37	18.31
1	1a	2017	0.949011	1.01538	0.0071875	0.9375	28.7942	33.14	16.25
1	1a	2018	0.963018	0.964912	0.00735294	0.941176	28.8548	34.11	15.85
2	2a	2010	0.991736	1.15741	0.04	0.727273	26.1169	64.2	17.36
2	2a	2011	0.99811	1.0473	0.04	0.766667	26.427	84.56	22.57
2	2a	2012	0.993056	1.08179	0.0421053	0.789474	26.6634	86.71	23.56
2	2a	2013	0.993056	0.960334	0.0375	0.770833	26.8971	83.73	24.06
2	2a	2014	0.986686	1.06299	0.0372549	0.764706	26.9577	70.74	24.12
2	2a	2015	0.986159	1.19476	0.042623	0.770492	27.1367	90	24.15
2	2a	2016	0.975069	1.071	0.0590909	0.727273	26.1169	76.45	23.65
2	2a	2017	0.965707	1.11111	0.0393939	0.787879	26.5224	42.01	23.01
2	2a	2018	0.968858	1.04575	0.0326667	0.866667	28.0365	42.18	23.18
4	4a	2010	0.970273	5.97826	-0.0236364	0.472727	18.516	13.5	6.01
4	4a	2011	0.975069	3.77551	0.046	0.29	19.1138	19.58	9.61
4	4a	2012	0.968858	3.78238	0.0410526	0.236842	19.0625	19.77	9.77
4	4a	2013	0.872449	4.54545	0.0241667	0.408333	19.2961	19.59	9.02
4	4a	2014	0.8976	4.43787	0.0294118	0.317647	18.2582	18.61	8.63
4	4a	2015	0.84	10.0251	-0.0103494	0.2875	18.1975	19.12	8.08
4	4a	2016	0.793389	16.9643	0.318182	0.209091	18.516	21.27	15.35
4	4a	2017	0.99654	7.0632	-0.0184615	0.284615	18.683	20.79	9.93
4	4a	2018	0.997934	4.2735	-0.00857143	0.385714	18.7572	7.99	0.48
5	5a	2010	0.928889	3.10078	0.0320513	0.602564	20.4748	22.18	6.52
5	5a	2012	0.972222	2.57576	0.0358025	0.580247	20.5125	16.85	6.82
5	5a	2013	0.982987	2.35294	-0.035	0.466667	20.9056	2.02	1.05
5	5a	2014	0.9975	3.21168	0.0307143	0.5	21.0597	22.32	10.49
5	5a	2015	0.944637	4.56621	-0.0245455	0.445455	21.5117	1.55	1.52
5	5a	2016	0.944637	2.96443	0.048	0.48	21.6396	16.32	11.43
5	5a	2017	0.944637	1.9244	-0.04125	0.525	21.1933	24.24	7.9
5	5a	2018	0.9375	1.37821	0.218182	0.45	21.5117	20.17	13.36
6	6a	2010	0.930748	1.28355	0.03375	0.7125	22.8027	56.28	17.25
6	6a	2011	0.968858	1.14183	0.0735294	0.602941	22.6402	60.82	17.27
6	6a	2012	0.968858	1.2848	0.0940299	0.537313	22.6254	68.92	22.35
6	6a	2013	0.9375	1.20361	0.0473684	0.552632	22.7514	67.28	24.13
6	6a	2014	0.976331	1.44068	0.0588889	0.611111	22.9205	38.17	20.71
6	6a	2015	0.993056	1.88976	0.0536585	0.573171	22.8274	75.94	23.55
6	6a	2016	0.905326	1.59091	0.069863	0.465753	22.7111	63.17	24.22
6	6a	2018	0.864266	1.03704	0.0470588	0.517647	22.8633	36.13	23.67
7	7a	2010	0.913495	5.72289	0.0666667	1.12121	19.6146	9.72	5.69
7	7a	2011	0.91	3.59116	-0.021875	0.34375	19.5838	15.47	7.23
7	7a	2012	0.888889	4.05063	0.00556962	0.620253	20.4875	9.52	-0.9
7	7a	2013	0.943311	4.40729	0.0957447	0.446809	19.9682	15.37	9.3
7	7a	2014	0.963018	4.99266	-0.0236364	0.545455	20.1254	-8.13	-6.71
7	7a	2015	0.89876	10.4167	-0.0806452	0.267742	19.5521	7.95	2.31
7	7a	2016	0.98892	10.5058	0.160784	0.15098	20.0499	10.12	5.76
7	7a	2018	0.984375	6.99482	-0.512821	0.487179	19.7817	0.8	-0.98
8	8a	2010	0.948347	11.4249	0.0113968	0.0474359	18.1722	13.57	9.82
8	8a	2011	0.930748	6.73575	-0.00700587	0.0441558	18.1593	5.71	5.71
8	8a	2012	0.930748	1.79153	-0.000810907	0.00685185	20.1071	17.12	12.63
8	8a	2013	0.888889	2.71132	-0.000169205	0.00666667	20.1071	15.56	10.41
8	8a	2014	0.84	5.34125	0.0707692	0.104615	20.2925	14.59	8.54
8	8a	2015	0.96	2.78552	0.00313793	0.0448276	21.788	17.96	12.02
8	8a	2016	0.91	2.3199	0.0646341	0.243902	22.8274	21.27	14.17
8	8a	2017	0.846881	2.14953	0.0809091	0.318182	23.1212	24.34	17.98
8	8a	2018	0.782222	1.33333	0.034	0.31	23.0259	23.06	14.64
9	9a	2010	0.75	2.4	0.044	0.63	23.0259	61.41	14.8
9	9a	2011	0.773242	1.61017	0.0316667	0.641667	23.2082	41.13	3.89
9	9a	2012	0.775623	1.36364	-0.00175439	0.719298	22.4637	55.54	13.43
9	9a	2013	0.75	1.47059	0.0314286	0.614286	23.3623	62.94	14.46
9	9a	2014	0.96	1.97279	0.0333333	0.708333	22.6973	24.06	12.59
9	9a	2015	0.928889	2.1547	0.0538889	0.666667	23.6136	32.6	18.66
9	9a	2016	0.954082	1.66667	-0.008	0.675	23.2082	60.4	12.82
9	9a	2017	0.962192	1.21771	-0.015	0.766667	23.2082	19.75	10.24
9	9a	2018	0.99	0.973154	-0.00753846	0.730769	23.2882	28.37	11.88
10	10a	2012	0.994083	6.25	0.015	0.583333	19.2961	14.47	6.32
10	10a	2013	0.99	2.71845	-0.00333333	0.0848485	20.3078	15.65	7.6
10	10a	2014	0.985128	3.85572	-0.09375	0.3125	20.5001	4.26	0.21
10	10a	2015	0.982987	1.58607	-0.00821429	0.225	21.7529	8.71	-0.29
10	10a	2016	0.922839	1.41684	0.00795918	0.530612	22.3125	15.97	7.94
10	10a	2017	0.99	1.67203	-0.642857	0.135714	21.0597	-1.03	-3.12
10	10a	2018	0.970273	1.40673	-0.221212	0.818182	21.9172	-0.47	-3.63
11	11a	2010	0.968858	1.30584	0.0586207	0.689655	21.788	27.85	15.46
11	11a	2011	0.928889	1.2	0.0742857	0.685714	21.976	30.48	14.49
11	11a	2012	0.888889	1.21519	0.146154	0.615385	21.6788	32.08	16.21
11	11a	2013	0.969754	1.26615	0.0730769	0.538462	21.6788	41.23	23.27
11	11a	2014	0.9984	1.31443	0.107692	0.461538	22.0842	39.26	23.35
11	11a	2015	0.9984	1.48402	0.0363636	0.522727	22.2049	34.76	16.75
11	11a	2016	0.9744	1.42857	0.215217	0.521739	22.2493	38.9	21.41
11	11a	2017	0.984375	1.42857	0.114815	0.462963	22.4097	39.06	23.56
11	11a	2018	0.984375	1.09966	0.101724	0.431034	22.4811	39.72	23.49
12	12a	2010	0.99	3.04	0.133333	0.475	23.2082	68.2	18.44
12	12a	2011	0.9936	1.50327	0.152941	0.447059	22.8633	64.13	22.79
12	12a	2012	0.979592	1.46853	0.0557143	0.507143	23.3623	62.08	18.55
12	12a	2013	0.996914	1.39073	0.054	0.446667	23.4313	70.58	27.34
12	12a	2014	0.982222	1.43791	0.049	0.46	23.0259	63.79	23.39
12	12a	2015	0.991736	1.91083	0.034375	0.5	23.4959	73.73	22.12
12	12a	2016	0.9375	1.63743	0.0272727	0.572727	23.1212	72.42	18.78
12	12a	2017	0.968858	1.38462	0.032	0.51	23.0259	12.87	7.47
12	12a	2018	0.9375	0.994764	0.00336364	0.536364	23.1212	18.14	13.46
14	14a	2010	0.966942	1.8239	0.0269231	0.576923	20.9856	28.69	14.22
14	14a	2011	0.975069	1.22222	0.0361111	0.666667	21.3111	30.22	14.62
14	14a	2012	0.955679	1.53465	0.0114286	0.564286	21.0597	28.44	12.86
14	14a	2013	0.905326	1.74603	0.00692308	0.546154	20.9856	31.03	12.03
14	14a	2014	0.954082	1.91964	0.0293333	0.58	21.1287	31.94	14.21
14	14a	2015	0.972222	2.76498	0.0353333	0.546667	21.1287	33.1	14.83
14	14a	2016	0.943311	2.83422	-0.000368235	0.55	21.0597	28.59	10.47
14	14a	2017	0.944637	1.89542	0.00632184	0.275862	20.584	27.35	8.35
14	14a	2018	0.83045	1.45833	0.109091	0.336364	20.8186	36.74	17.74
16	16a	2010	0.75	1.0303	0.00625	0.75	23.4959	8.63	9.38
16	16a	2011	0.75	0.946746	-0.01	0.733333	23.4313	2.88	5.63
16	16a	2012	0.9216	0.963855	0.0128571	0.714286	23.3623	13.26	5.18
16	16a	2013	0.954082	0.955414	0.013125	0.6875	23.4959	12.88	4.87
16	16a	2014	0.888889	1.07143	0.00358824	0.705882	23.5565	11.95	4.42
16	16a	2015	0.907372	1.60839	-0.0583333	0.725	23.2082	4.68	-0.61
16	16a	2016	0.946746	1.33721	0.00541176	0.823529	23.5565	3.61	6.91
16	16a	2017	0.964208	1.14407	0.2125	0.625	23.9013	27.59	21.6
16	16a	2018	0.91493	0.909091	0.00353571	0.75	24.0555	11.06	14.26
17	17a	2010	0.888889	17.3913	0.55	15	18.603	10.06	7.06
17	17a	2011	0.931947	16.1765	0.333333	14.1667	18.603	9.02	6.02
17	17a	2013	0.9975	11.8421	10.6667	0.933333	18.8261	17.79	12.81
17	17a	2014	0.9744	54.3689	0.133333	0.619048	16.86	22.38	9.74
17	17a	2015	0.950617	122.004	-0.0023028	0.695652	17.6442	-1.81	5.63
17	17a	2016	0.9375	92.4214	-0.0200781	0.6	16.8112	17.37	9.44
17	17a	2017	0.969754	33.9674	0.0216216	0.743243	18.1196	18.08	7.9
17	17a	2018	0.944637	24.5902	-0.0260274	0.767123	18.106	7.93	2.58
18	18a	2010	0.975069	5.61224	0.012	0.27	19.1138	13.67	11.38
18	18a	2011	0.9744	3.72093	-0.1	0.323529	18.9513	2.1	-0.81
18	18a	2012	0.918368	5.17442	-0.0152941	0.323529	18.9513	14.42	6.29
18	18a	2013	0.900277	7.01754	0.0458824	0.270588	18.9513	22.66	11.37
18	18a	2014	0.976331	17.3913	0.0238889	0.305556	19.0085	17.01	10.6
18	18a	2015	0.947755	2.36318	0.0875	0.675	22.1096	23.32	15.32
18	18a	2016	0.9375	2.0025	-0.00294118	0.372549	22.3525	23.39	16.8
18	18a	2017	0.943311	1.36752	0.0316667	0.783333	23.2082	24.85	14.64
18	18a	2018	0.982987	1.25	-0.0704225	0.647887	22.6834	0.18	-2.74
19	19a	2010	0.879017	3.03951	-0.00507463	0.358209	20.3228	16.79	8.81
19	19a	2011	0.984375	1.60377	0.00872727	0.154545	20.8186	18.17	7.45
19	19a	2012	0.968112	1.72131	0.0584615	0.184615	20.9856	22.71	20.47
19	19a	2013	0.9239	1.56716	0.0326667	0.266667	21.1287	23.62	12.57
19	19a	2014	0.955679	2	0.0116667	0.133333	20.9056	17.29	8.44
19	19a	2015	0.984375	4.43396	-0.0390909	0.0909091	20.8186	2.47	3.32
19	19a	2016	0.986159	5.59322	0.075	0.108333	20.9056	26.99	17.74
19	19a	2018	0.955679	1.22102	-0.00723404	0.0680851	22.2708	21.39	16.14
20	20a	2010	0.975069	2.06612	0.0126027	0.630137	20.4086	14.53	9.04
20	20a	2011	0.955679	1.49701	0.0146939	0.44898	20.0099	12.94	7.25
20	20a	2012	0.773242	1.75953	0.000167304	0.588235	20.3376	12.37	6.58
20	20a	2013	0.975069	1.77839	-0.007	0.48	20.0301	8.64	5.38
20	20a	2015	0.84	6.17391	-0.0035	0.7	20.9056	2.72	6.95
20	20a	2016	0.816327	7.91139	-0.0026087	0.347826	19.9467	12.37	6.83
20	20a	2017	0.888889	5.39683	-0.00533333	0.355556	19.9248	3.78	-1.73
20	20a	2018	0.943311	4.21394	-0.00295455	0.318182	19.9023	12.02	6.62
21	21a	2010	0.846881	2.69865	0.0266667	0.266667	22.2273	43.09	13.26
21	21a	2011	0.826389	1.26214	0.0287879	0.530303	22.6103	62.62	16.29
21	21a	2012	0.881836	1.17647	0.0118182	0.454545	22.428	58.54	12.1
21	21a	2013	0.945556	1.16788	0.0188406	0.449275	22.6548	63.38	13.88
21	21a	2014	0.879017	1.37931	0.0421053	0.460526	22.7514	57.19	13.42
21	21a	2015	0.905326	1.88811	0.0233766	0.415584	22.7645	63.9	13.51
21	21a	2016	0.888889	1.7094	0.0183333	0.533333	23.2082	60.17	13.53
21	21a	2017	0.86204	1.50602	0.0335294	0.647059	23.5565	27.19	13.85
21	21a	2018	0.832645	1.16129	0.035625	0.575	23.4959	28.8	15.96
23	23a	2010	0.91	1.59744	-0.0291667	0.666667	20.3948	18.5	9.91
23	23a	2011	0.922839	1.2844	0.0382716	0.666667	20.5125	19.5	11.44
23	23a	2012	0.96	1.31148	0.0494382	0.651685	20.6067	19.18	11.64
23	23a	2013	0.972222	1.49254	0.00923077	0.715385	20.9856	22.11	13.11
23	23a	2014	0.979592	2.2449	0.0181818	0.709091	20.8186	21.87	12.87
23	23a	2016	0.996094	3.64238	0.000909091	0.681818	20.8186	19.2	11.19
23	23a	2017	0.9975	2.20513	0.02	0.716667	20.9056	21.31	12.49
23	23a	2018	0.994083	1.55172	-0.00545455	0.709091	20.8186	22.16	13.16
24	24a	2010	0.918368	1.03679	0.0366667	0.466667	24.1245	64	16.7
24	24a	2011	0.859375	1.02886	0.0186486	0.540541	24.3342	56.42	17.63
24	24a	2012	0.8775	1.10092	0.0390909	0.727273	25.4237	72.37	19.37
24	24a	2013	0.8775	0.970149	0.0423077	0.730769	25.5908	68.9	21.9
24	24a	2014	0.907372	1.05263	0.022449	0.653061	24.6151	65.91	21.42
25	25a	2010	0.902344	3.66667	0.0065	0.666667	20.2124	4.31	8.57
25	25a	2011	0.913495	2.62697	0.0022807	0.649123	20.1611	19.01	6.15
25	25a	2012	0.928889	2.48062	0.00151862	0.6875	20.277	19.83	6.87
25	25a	2013	0.9375	3.13837	-0.0160345	0.793103	20.1785	20.53	7.53
25	25a	2014	0.8775	3.22581	0.0106173	0.740741	20.5125	15.83	7.65
25	25a	2015	0.9775	13.6752	0.0163636	0.3	20.8186	9.68	3.13
25	25a	2016	0.982222	10.084	0.0327273	0.281818	20.8186	15.63	9.29
25	25a	2017	0.955679	5.92857	0.0415385	0.323077	20.9856	16.91	12.21
25	25a	2018	0.969754	4.75904	0.0505882	0.329412	21.2539	19.24	14.23
26	26a	2010	0.972222	1.55738	0.0242857	0.419048	21.4652	58.41	12.69
26	26a	2011	0.91493	1.48276	0.0551724	0.517241	21.788	56.31	18.39
26	26a	2012	0.888889	1.23123	0.0363636	0.575758	21.9172	50.81	18.14
26	26a	2013	0.91493	1.34831	0.0289286	0.5	21.7529	56.01	18.75
26	26a	2014	0.96	1.55738	0.0405405	0.540541	22.0316	58.82	18.45
26	26a	2015	0.9424	1.81176	0.0333333	0.452381	22.1584	18.88	14.5
26	26a	2016	0.931947	1.675	0.0411765	0.323529	21.947	57.05	14.84
26	26a	2017	0.964844	1.56425	0.0433333	0.226667	21.8219	27.31	17.09
26	26a	2018	0.900277	1.11111	0.0533333	0.21	21.8219	28.78	19.45
27	27a	2010	0.888889	1.06529	0.0551724	0.448276	24.0906	57.7	14.97
27	27a	2011	0.968858	0.984127	0.0375	0.46875	24.189	61.25	15.93
27	27a	2012	0.943311	0.95679	0.0221875	0.46875	24.189	71.05	16.55
27	27a	2013	0.888889	0.958084	0.038	0.34	23.719	74.91	21.7
27	27a	2014	0.84	1.09375	0.0478261	0.4	23.8588	64.35	21.25
27	27a	2015	0.9744	1.08434	0.0375	0.4375	24.189	30.75	19.91
27	27a	2016	0.875433	1.03448	0.0259375	0.46875	24.189	74.31	19.31
27	27a	2017	0.96	0.997409	0.011039	0.688312	25.0671	27.55	14.55
27	27a	2018	0.963719	0.916569	-0.000673913	0.586957	24.5519	25.83	12.83
28	28a	2010	0.943311	2.2187	0.088	0.68	21.6396	67.34	15.15
28	28a	2011	0.9375	1.56454	0.0851852	0.666667	21.7165	67.51	15.29
28	28a	2012	0.900277	1.82796	0.1125	0.59375	21.8864	71.46	15.93
28	28a	2013	0.8775	1.89189	0.118421	0.552632	22.0583	79.97	18.23
28	28a	2014	0.966942	1.71875	0.0886792	0.245283	22.391	64.39	16.04
28	28a	2016	0.952741	1.50235	0.0653061	0.204082	23.0056	66.79	16.72
28	28a	2017	0.968858	1.52466	0.0609091	0.263636	23.1212	25.77	14.93
28	28a	2018	0.9375	1.07266	0.0448276	0.517241	24.0906	27.31	16.18
29	29a	2010	0.956597	1.95266	0.025	0.617647	21.947	28.49	11.1
29	29a	2011	0.9375	1.51235	0.00571429	0.535714	21.7529	26.34	9.74
29	29a	2012	0.91	1.6442	0.034375	0.625	21.8864	26.38	10.86
29	29a	2013	0.972222	1.4455	0.0583333	0.611111	22.0042	29.26	12.5
29	29a	2014	0.979592	2.00913	0.133333	0.424242	21.9172	30.43	13.6
29	29a	2015	0.859375	3.34928	0.0714286	0.47619	22.1584	31.9	14.33
30	30a	2011	0.970273	14.1994	22.7273	0.969697	18.0052	10.44	9.28
30	30a	2012	0.902344	69.1057	-0.148	1.04	17.0344	7.19	3.19
30	30a	2013	0.99654	1.08298	0.107143	0.339286	22.446	19.54	14.63
30	30a	2014	0.9375	1.37552	0.108621	0.275862	22.4811	23.93	19.17
30	30a	2015	0.972222	1.48331	0.0813559	0.20339	22.4982	24.57	20.18
30	30a	2016	0.948347	1.54355	0.0747253	0.362637	22.9315	25.82	21.08
30	30a	2017	0.956597	1.34615	0.082	0.4	23.0259	26.52	21.24
30	30a	2018	0.943311	0.940171	0.0725	0.383333	23.2082	25.54	20.89
31	31a	2010	0.9375	1.23762	0.0273333	0.666667	23.4313	71.1	14.99
31	31a	2011	0.786983	0.981595	0.0221212	0.757576	24.2198	59.38	14.38
31	31a	2012	0.9216	1.00575	0.0194286	0.771429	24.2786	62.07	15.57
31	31a	2013	0.955679	0.935961	0.0352	0.8	23.9421	58.26	15.39
31	31a	2014	0.964844	1.10151	0.0329167	0.708333	23.9013	33.27	14.27
31	31a	2015	0.918368	1.26582	0.0253846	0.769231	23.9814	32.81	13.81
31	31a	2016	0.96	1.07667	0.0357143	0.75	24.0555	67.3	15.3
31	31a	2018	0.955679	0.942982	0.00826087	0.826087	24.5519	37.11	18.11
32	32a	2010	0.888889	2.01342	0.0313333	0.46	21.1287	16.89	10.39
32	32a	2011	0.931947	1.27389	0.027	0.37	20.7233	14.3	8.16
32	32a	2012	0.8976	1.36095	0.18	0.21	20.7233	29.65	22.62
32	32a	2013	0.7696	1.66667	0.0209091	0.272727	20.8186	19.76	11.89
32	32a	2014	0.91493	1.37184	0.0872727	0.154545	20.8186	22.96	14.47
32	32a	2015	0.846881	3.33333	0.02	0.129412	21.2539	18.83	10.83
32	32a	2016	0.941736	2.60204	0.023	0.205	21.4164	18.73	11
32	32a	2017	0.8976	1.9171	0.00684211	0.189474	21.3651	17.3	9.87
32	32a	2018	0.905326	1.44186	0.00777778	0.25	21.3111	25.28	16.52
33	33a	2010	0.900277	3.79507	0.00792453	0.45283	20.0884	-1.38	-0.05
33	33a	2011	0.9375	2.71318	0.00470588	0.431373	20.0499	5.22	7.16
33	33a	2012	0.954082	3.40426	-0.0531915	0.425532	19.9682	-2.89	0.39
33	33a	2013	0.968112	2.83186	0.00625	0.517857	20.1434	8.39	7.53
34	34a	2010	0.8775	9.52381	2.15789	0.631579	19.0625	15.79	14.74
34	34a	2011	0.931947	7.21154	0.0472222	0.0722222	19.7016	8.34	1.41
34	34a	2012	0.84	7.73196	-0.0314286	0.0914286	19.6734	14.85	6.47
34	34a	2013	0.816327	4.49735	0.0447368	0.710526	19.7557	13.72	9.1
34	34a	2014	0.888889	5.62771	0.0272727	0.418182	20.1254	13.25	11.76
34	34a	2015	0.966942	21.875	0.0396226	0.358491	20.0884	14.1	8.54
34	34a	2016	0.99	1.41176	-0.0317073	0.439024	22.1343	20.43	10.65
34	34a	2018	0.994898	1.11538	0.02	0.846154	23.9814	30.24	18.15
35	35a	2010	0.972222	3.02521	0.0783333	3	20.2124	10.49	6.49
35	35a	2013	0.96	192.308	110	-0.2	16.1181	10.28	7.19
35	35a	2014	0.996094	1.59021	-0.0035	0.000405496	21.5987	19.09	13.07
35	35a	2015	0.969754	2.13636	0.0522727	0.568182	22.2049	69.2	15.42
35	35a	2016	0.987654	1.83333	0.0432432	0.297297	22.0316	57.54	14.28
35	35a	2018	0.954082	1.36209	0.025	0.625	22.898	29.3	13.8
36	36a	2010	0.966942	1.5311	0.0714286	0.47619	22.1584	30.23	14.77
36	36a	2011	0.979592	1.11399	0.0251282	0.410256	22.0842	25.68	10.73
36	36a	2012	0.826389	1.35831	0.0614286	0.114286	21.0597	25.36	11.01
36	36a	2013	0.75	1.16667	0.00107143	0.107143	21.0597	17.82	11.13
36	36a	2014	0.816327	1.57549	0.0171429	0.571429	21.7529	25.86	10.28
36	36a	2015	0.826389	2.16718	-0.00522727	0.704545	22.2049	23.71	11.05
36	36a	2016	0.900277	1.54162	0.202899	0.608696	22.6548	38.1	24.25
36	36a	2017	0.902344	1.6055	0.16092	0.413793	22.8866	33.33	24.45
36	36a	2018	0.948347	1.10092	0.0909091	0.5	23.1212	40.98	24.96
37	37a	2010	0.968858	1.09848	-0.0175472	0.622642	22.391	-1.26	4.99
37	37a	2011	0.969754	0.954128	0.0345455	0.654545	22.428	18.07	5.07
37	37a	2012	0.954082	1.04693	-0.0436364	0.690909	22.428	3.1	0.54
37	37a	2013	0.946746	1.02941	0.013913	0.652174	22.2493	16.89	5.76
37	37a	2014	0.902344	1.3834	-0.0823529	0.72549	22.3525	1.3	-1.42
37	37a	2015	0.901224	2.13974	-0.151282	0.74359	22.0842	-0.09	-3.04
37	37a	2016	0.888889	1.69725	0.295455	0.522727	22.2049	24.53	16.19
37	37a	2017	0.908173	1.42361	0.000130027	0.296552	21.788	20.35	7.35
37	37a	2018	0.875433	1.0574	-0.12	0.366667	21.8219	20.68	7.68
38	38a	2013	0.905326	1.38032	0.0107407	0.666667	19.4139	23.32	8.17
38	38a	2014	0.946746	1.61054	-0.0808824	0.794118	20.3376	0.95	-1.75
38	38a	2015	0.946746	3.75839	-0.05	0.666667	19.2961	23.74	8.52
38	38a	2016	0.954082	1.18936	0.0462963	0.0722222	22.4097	23.55	9.44
38	38a	2017	0.946746	1.14385	0.062069	0.0655172	22.4811	36.59	21.82
38	38a	2018	0.995556	1.45215	-0.866667	0.133333	21.8219	-1.91	-2.84
39	39a	2010	0.997934	1.57116	0.0537037	0.648148	24.7122	76.85	16.22
39	39a	2011	0.990635	1.07143	0.0578125	0.671875	24.8821	57.99	20.56
39	39a	2012	0.888889	1.06349	0.0301587	0.650794	24.8664	85.41	20.41
39	39a	2013	0.875433	1.10193	0.12381	0.666667	23.7678	78.31	20.68
39	39a	2014	0.905326	1.13895	0.0113636	0.681818	25.2006	84.43	21.75
39	39a	2015	0.8775	1.1215	0.0209091	0.645455	25.4237	81.57	20.07
39	39a	2016	0.952741	1.04	0.00608333	0.708333	25.5108	65.96	13.09
39	39a	2017	0.963719	1.0687	0.00263333	0.533333	24.1245	25.49	16.49
39	39a	2018	0.954082	0.943396	0.025625	0.6875	25.7984	29.66	20.66
40	40a	2010	0.987654	1.62281	0.04	0.608696	21.5562	29.04	13.49
40	40a	2011	0.9375	1.32275	0.0842105	0.473684	21.3651	28.57	12.14
40	40a	2012	0.918368	1.42857	0.0761905	0.461905	21.4652	35.63	17.22
40	40a	2013	0.888889	1.18687	-0.0064	0.56	21.6396	31.12	13.93
40	40a	2014	0.918368	1.42857	0.131034	0.482759	21.788	27.16	10.84
40	40a	2015	0.963719	1.77253	0.0165625	0.5	21.8864	26.13	10.42
40	40a	2016	0.982222	1.09827	-0.000338462	0.153846	23.2882	24.88	10.53
40	40a	2017	0.928889	1.17647	0.0186207	0.586207	24.0906	17.27	12.4
40	40a	2018	0.972222	0.930233	0.00823529	0.588235	24.2496	29.53	17.36
42	42a	2010	0.956597	1.26657	0.0529412	0.647059	22.6402	33.07	17.11
42	42a	2011	0.918368	1.1049	0.0450704	0.647887	22.6834	38.57	19.99
42	42a	2012	0.913495	1.25	0.0546667	0.613333	22.7382	39.6	21.03
42	42a	2013	0.99093	1.375	0.0203704	0.62963	22.4097	38.49	19.49
42	42a	2014	0.963719	1.23457	0.019375	0.8125	23.4959	36.92	17.92
42	42a	2015	0.92562	1.26016	0.016	0.76	23.9421	36.94	17.94
42	42a	2017	0.880177	1.05505	0.0138636	0.840909	24.5075	35.48	16.48
42	42a	2018	0.948347	0.997831	0.00891304	0.826087	24.5519	34.87	16.02
43	43a	2010	0.982222	1.03275	0.0379747	0.708861	22.7901	57.54	15.53
43	43a	2011	0.99723	0.882883	0.0149153	0.745763	22.4982	36.38	20.1
43	43a	2012	0.96	1.04167	0.00846154	0.807692	22.7774	36	19.33
43	43a	2013	0.96	1.01695	0.0255556	0.822222	22.9205	36.97	19.85
43	43a	2014	0.710059	1.09453	0.049	0.84	23.0259	35.46	18.06
43	43a	2015	0.782222	1.13537	0.016087	0.782609	23.8588	33.09	15.76
43	43a	2016	0.816327	1.15207	0.0241667	0.783333	23.2082	29.5	11.88
43	43a	2017	0.986939	1.09948	0.00054	0.7	23.0259	30.07	12.58
43	43a	2018	0.963719	0.984848	0.131313	0.464646	23.0158	40.06	22.8
45	45a	2010	0.968858	2.53012	0.0164286	0.0642857	21.0597	20.02	11.48
45	45a	2011	0.979592	1.65746	0.0128571	0.0621429	21.0597	19.91	9.69
45	45a	2012	0.994898	1.32979	-0.0578571	0.0685714	21.0597	10.73	1.81
45	45a	2013	0.986159	1.36842	0.0884615	0.05	21.6788	22.52	9.6
45	45a	2014	0.955679	1.73759	-0.0392857	0.225	21.7529	-2.95	4.11
45	45a	2015	0.955679	2.39057	0.00314815	0.0366667	21.7165	20.53	7.78
45	45a	2016	0.91	1.79612	0.0118519	0.0481481	21.7165	1.95	4.35
45	45a	2017	0.900277	1.28571	0.0135714	0.0535714	21.7529	15.35	8.77
45	45a	2018	0.864266	0.865801	-0.0134783	0.26087	22.2493	0.28	5.58
46	46a	2010	0.75	1.12108	0.00545455	0.636364	23.8143	60.6	11.49
46	46a	2011	0.731138	1.49573	0.016	0.453333	23.4313	50.96	16.22
46	46a	2012	0.9375	1.52104	0.0112903	0.709677	24.1573	74.88	21.5
46	46a	2013	0.950617	1.27764	0.0409524	0.619048	23.7678	72.48	21.26
46	46a	2014	0.9375	1.41044	0.0216667	0.666667	23.9013	39.33	20.59
46	46a	2015	0.9216	1.35593	0.0225	0.833333	25.5108	74.64	22.31
46	46a	2016	0.9375	1.13095	0.0253521	0.788732	24.9859	40.31	21.31
46	46a	2017	0.91	1.06383	0.0163158	0.842105	25.9703	37.06	19.89
46	46a	2018	0.775623	0.990566	0.0047619	0.857143	26.0704	34.04	15.61
48	48a	2010	0.968858	3.53982	-0.0641026	1.79487	19.7817	-2.17	5.32
48	48a	2011	0.96	3.09524	0.622642	0.943396	20.0884	24.32	13.6
48	48a	2012	0.963719	2.72727	0.025	0.6	20.9056	21.05	8.05
48	48a	2013	0.968858	3.83459	-0.0126923	0.935897	20.4748	18.46	5.46
48	48a	2014	0.972222	2.72727	0.06	0.7	21.4164	24.66	11.95
48	48a	2015	0.982222	7.73196	0.223529	0.705882	21.2539	19.92	9.89
48	48a	2017	0.9375	2.82051	-0.0248718	0.820513	22.0842	4.11	-6.86
48	48a	2018	0.888889	2.12355	0.093617	0.808511	22.2708	28.35	16.12
49	49a	2010	0.963018	4.94118	0.2	0.0163636	19.2091	20.01	14.72
49	49a	2011	0.9375	2.67606	-0.0295	0.016	19.1138	25.74	19.99
49	49a	2012	0.84	3.01075	0.0894737	0.736842	21.3651	22.34	14.71
49	49a	2013	0.786983	3.56083	0.571429	0.00464286	19.4503	27.28	19.9
49	49a	2014	0.782222	2.11538	0.180645	0.0083871	19.5521	25.66	18.72
49	49a	2015	0.9775	4.11765	0.0911765	0.647059	21.947	25.36	18.03
49	49a	2016	0.970273	2.3301	0.245714	0.00628571	19.6734	24.5	17.72
49	49a	2017	0.966942	1.83727	0.0473684	0.763158	22.7514	26.05	17.35
49	49a	2018	0.963719	1.36054	0.0602273	0.75	22.898	25.34	17.7
50	50a	2010	0.918368	1.38018	0.0175	0.6875	22.8027	15.08	9.9
50	50a	2011	0.902344	1.08075	0.0320988	0.62963	22.8151	11.17	8.08
50	50a	2012	0.7975	1.19231	0.00636364	0.404545	21.5117	59.49	13.81
50	50a	2013	0.96	1.37845	0.011375	0.5875	22.8027	62.82	14.75
50	50a	2014	0.930748	1.40127	0.0161616	0.141414	23.0158	62.49	15.47
50	50a	2015	0.948347	1.43519	0.0110526	0.321053	23.6677	68.09	17
50	50a	2017	0.902344	1.44781	0.027	0.5	24.1245	68.77	13.99
50	50a	2018	0.932785	0.933333	0.0163333	0.566667	24.8176	16.97	12.25
55	55a	2010	0.991736	2.1608	0.0346154	0.230769	20.9856	16.86	10.66
55	55a	2011	0.963719	1.48148	0.0268182	0.454545	21.5117	14.58	8.85
55	55a	2012	0.931947	1.58798	0.03625	0.31875	21.1933	16.63	10.12
55	55a	2013	0.859375	1.76923	0.0311538	0.538462	21.6788	18.38	12.62
55	55a	2014	0.872449	2.18579	0.0251351	0.648649	22.0316	17.19	12.26
55	55a	2015	0.930748	2.46637	0.0151111	0.688889	22.2273	22.34	15
55	55a	2016	0.928889	1.91458	0.158333	0.175	21.5987	30.45	24.24
55	55a	2017	0.888889	1.31062	0.0846154	0.238462	21.6788	27.93	22.5
55	55a	2018	0.979592	0.897196	0.0392857	0.392857	21.7529	29.33	22.59
56	56a	2010	0.966942	2.33766	-0.7	0.414286	18.7572	0.21	-1.84
56	56a	2011	0.875433	2.79221	-0.358333	0.816667	18.603	-6.07	-9.08
56	56a	2012	0.782222	2.43781	-0.008	1.2	21.4164	2.18	1.49
56	56a	2013	0.96	0.974359	-0.0264286	0.4	18.7572	28.17	15.91
56	56a	2014	0.968858	0.978399	-0.157143	0.557143	18.7572	0.47	-0.95
56	56a	2015	0.994083	1.5	0.0454545	0.00787879	21.9172	21.59	9.32
56	56a	2016	0.963018	1.22642	0.0109091	0.463636	23.1212	13.41	12.08
56	56a	2018	0.913495	0.902256	0.00923077	0.569231	23.2882	22.1	11.76
58	58a	2010	0.944637	2.51701	0.0558333	0.116667	20.9056	20.68	13.1
58	58a	2012	0.986159	1.78161	0.03	0.123077	20.9856	19.29	10.89
58	58a	2013	0.943311	1.83099	0.0364286	0.128571	21.0597	19.63	10.63
58	58a	2014	0.888889	2.06767	0.0183333	0.305556	21.3111	19.1	10.1
58	58a	2016	0.948347	3.05882	0.056	0.316	21.6396	22.65	15.8
58	58a	2017	0.91	1.43062	0.053125	0.40625	21.8864	23.65	17.18
58	58a	2018	0.89876	1.31837	0.0378378	0.486486	22.0316	20.65	14.08
59	59a	2010	0.976331	1.24528	0.0151852	0.740741	24.0191	57.85	11.75
59	59a	2011	0.975069	1.05263	0.0296552	0.724138	24.0906	54.86	14.07
59	59a	2012	0.948347	1.03659	0.000606061	0.757576	24.2198	51.17	8.55
59	59a	2013	0.715556	0.950704	-0.00571429	0.75	24.0555	2.93	6.49
59	59a	2014	0.75	1.12717	-0.0428571	0.714286	24.2786	1.69	0.58
59	59a	2015	0.902344	1.10368	0.012	0.7	24.1245	7.68	8.12
59	59a	2016	0.972222	1.21019	0.0678571	0.642857	24.0555	23.9	20.8
59	59a	2017	0.944637	1.06452	0.05	0.571429	24.0555	18.7	14.04
59	59a	2018	0.979592	0.861538	0.034375	0.59375	24.189	23.33	18.72
60	60a	2010	0.8775	3.08219	0.054878	0.5	22.8274	51.54	14.54
60	60a	2011	0.864266	1.71429	0.0526882	0.516129	22.9533	64.28	17.03
60	60a	2012	0.991736	1.84397	0.0344444	0.466667	22.9205	66.16	13.68
60	60a	2013	0.968858	1.45833	0.03	0.578571	23.3623	65.98	12.4
60	60a	2014	0.996094	1.90141	0.0392857	0.55	23.3623	16.81	11.2
60	60a	2015	0.968858	2.32704	0.02	0.441667	23.2082	69.08	9.77
60	60a	2016	0.913495	1.94118	0.0391667	0.458333	23.2082	69.96	11.06
60	60a	2017	0.972222	1.79894	0.0464286	0.385714	23.3623	28.36	20.49
60	60a	2018	0.92562	1.17949	0.0455	0.44	23.719	25.64	17.48
61	61a	2010	0.867769	1.86608	0.0431373	0.470588	22.3525	59.2	14.7
61	61a	2011	0.84	1.47835	0.0273684	0.557895	22.9746	53.09	6.93
61	61a	2012	0.888889	1.32075	0.00895522	0.567164	22.6254	57	12.33
61	61a	2013	0.930748	1.55738	0.0183333	0.508333	23.2082	64.03	14.4
61	61a	2014	0.9375	2.10145	0.0109091	0.563636	23.1212	24.59	12.34
61	61a	2015	0.96	2.42236	0.00275	0.625	23.4959	58.65	12.39
61	61a	2016	0.950617	1.86047	0.00547059	0.647059	23.5565	65.39	14.14
61	61a	2017	0.944637	1.32979	0.0128571	0.664286	23.3623	24.81	12.5
61	61a	2018	0.864266	1.10526	0.00714286	0.664286	23.3623	25.23	12.74
62	62a	2010	0.875433	1.25326	0.0473684	0.526316	22.0583	20.27	15.42
62	62a	2011	0.900277	1.11588	0.00583333	0.3	21.5987	21.11	10.06
62	62a	2012	0.8775	1.48	0.056	0.68	22.3327	30.29	19.17
62	62a	2013	0.979592	2.25873	0.164	0.244	21.6396	32.83	23.82
62	62a	2014	0.92562	2.96296	0.0692308	0.230769	21.6788	30.15	19.1
62	62a	2015	0.8775	4.36893	0.0658537	0.241463	22.1343	28.91	17.47
62	62a	2016	0.786983	3.17919	0.0637681	0.405797	22.6548	28.55	17.68
62	62a	2017	0.786983	2.33372	0.0162745	0.372549	22.3525	30.67	19.07
62	62a	2018	0.826389	1.65049	0.077	0.52	23.0259	31.72	19.45
63	63a	2010	0.852071	1.54394	0.004	0.8125	25.1053	75.49	16.3
63	63a	2011	0.888889	1.2381	0.02	0.718182	25.4237	69.84	17.24
63	63a	2012	0.905326	1.1215	-0.0127273	0.863636	25.4237	23.34	6.34
63	63a	2013	0.888889	1.2	0.0038	0.76	25.3284	60.95	14.44
63	63a	2014	0.946746	1.32075	0.0245455	0.727273	25.4237	33.47	17.23
63	63a	2015	0.848765	1.23967	0.0208333	0.65	25.5108	30.47	19.23
63	63a	2016	0.888889	1.12676	-0.0323077	0.846154	25.5908	-5.22	5.78
63	63a	2017	0.875433	1.59722	0.0469231	0.846154	25.5908	32.01	16.95
63	63a	2018	0.907372	1.31783	-0.0508333	0.825	25.5108	8.99	1.61
65	65a	2010	0.91	2.30769	0.0183333	0.722222	21.3111	17.98	11.6
65	65a	2011	0.946746	1.58798	0.0369565	0.73913	21.5562	19.31	14.47
65	65a	2012	0.955679	1.25392	0.04375	0.75	21.8864	56.49	17.46
65	65a	2013	0.984375	1.48241	0.0278788	0.787879	21.9172	64.82	18.77
65	65a	2014	0.993056	1.68699	0.025	0.8	22.1096	56.85	16.94
65	65a	2016	0.888889	1.65289	0.0340206	0.670103	22.9954	55.83	16.79
65	65a	2017	0.96	1.3913	0.0320513	0.564103	22.7774	22.23	16.31
65	65a	2018	0.928889	1.14035	0.0894737	0.473684	22.7514	23.73	17.49
66	66a	2010	0.930748	1.03343	0.180435	0.282609	22.2493	60.93	11.03
66	66a	2011	0.888889	0.945122	0.0142424	0.69697	24.2198	50.81	9.81
66	66a	2012	0.962539	0.943878	0.022619	0.333333	22.1584	54.68	5.68
66	66a	2013	0.982222	0.918367	-0.0194872	0.794872	24.3868	28.83	7.52
66	66a	2014	0.994898	0.985222	0.00058	0.42	22.3327	25.07	6.97
66	66a	2016	0.954082	1.17359	0.00512195	0.756098	24.4368	47.31	7.98
66	66a	2017	0.982987	1.77632	0.0308511	0.382979	22.964	22.57	15.65
66	66a	2018	0.905326	1.375	0.062	0.53	23.0259	30.65	17.54
68	68a	2010	0.928889	8.92449	0.0795455	0.386364	19.9023	13.01	9.01
68	68a	2012	0.996094	10.0939	0.00744186	0.44186	19.8793	7.52	3.52
68	68a	2013	0.987654	8.9527	-0.0616667	0.683333	20.2124	5.22	1.22
68	68a	2014	0.902344	19.2399	-0.289474	0.763158	19.7557	2.29	-1.83
68	68a	2015	0.9375	15.8311	0.0106579	0.125	20.4488	13.65	6.95
68	68a	2016	0.918368	6.18321	-0.0344444	0.366667	20.6179	16.54	7.54
68	68a	2017	0.9856	2.28571	0.026	0.613333	21.1287	15.71	8.25
68	68a	2018	0.864266	1.97674	-0.0411765	0.735294	21.947	2.25	-1.14
69	69a	2010	0.902344	1.19588	0.0673469	0.693878	24.6151	59.33	18.13
69	69a	2011	0.99	1.1465	0.052381	0.714286	24.8664	65.17	17.89
69	69a	2012	0.99093	1.19178	0.0413793	0.551724	24.0906	70.7	20.18
69	69a	2013	0.9936	1.05802	0.0703704	0.481481	24.0191	71.12	23.12
69	69a	2014	0.982222	1.15911	0.0735294	0.529412	24.2496	67.94	22.44
69	69a	2015	0.9775	1.04348	0.0787234	0.446809	24.5734	31.84	18.84
69	69a	2016	0.98892	1.0274	0.0448276	0.534483	24.7837	84.15	23.09
69	69a	2017	0.9775	1.01382	0.0422727	0.681818	26.1169	34.95	21.95
69	69a	2018	0.9936	0.952381	0.03	0.672727	25.4237	34.7	21.7
70	70a	2010	0.832645	2.125	0.044	0.5	21.1287	18.94	11.21
70	70a	2011	0.998264	1.42857	0.0233333	0.5	21.3111	15.87	8.25
70	70a	2012	0.832645	1.30653	0.0205556	0.511111	21.3111	22.86	12.78
70	70a	2013	0.846881	1.6	0.0278261	0.478261	21.5562	21.27	11.67
70	70a	2015	0.943311	2.72277	0.0275	0.55	22.1096	20.89	11.32
70	70a	2016	0.950617	1.97239	0.045098	0.588235	22.3525	25.04	14.51
70	70a	2017	0.963719	1.49425	0.028125	0.5	21.8864	24.35	14.22
70	70a	2018	0.948347	1.21854	0.0407895	0.631579	22.7514	25.22	14.69
78	78a	2010	0.888889	2.6506	0.0134146	0.780488	22.1343	19.98	9.76
78	78a	2011	0.8775	1.67355	0.0129167	0.8125	22.2919	17.97	7.8
78	78a	2012	0.928889	1.46758	0.0169492	0.813559	22.4982	10.82	8.12
78	78a	2013	0.96	1.37157	0.0186667	0.6	21.8219	19.2	8.92
78	78a	2014	0.964844	1.55763	-0.00270833	0.8125	22.985	17.87	7.63
78	78a	2015	0.979592	2.1875	0.0241026	0.641026	22.0842	19.74	13.08
78	78a	2016	0.96	1.43713	0.0294118	0.647059	23.5565	18.85	10.13
78	78a	2017	0.918368	1.19741	0.0846154	0.592308	23.2882	21.54	10.76
78	78a	2018	0.944637	1.0219	0.0168293	0.829268	24.4368	23.38	12.22
88	88a	2010	0.905326	1.20482	0.105	0.02	22.1096	41.96	15.78
88	88a	2011	0.99654	1.46026	0.087037	0.0777778	22.4097	49.03	21.54
88	88a	2012	0.991211	1.569	0.0830189	0.0754717	22.391	60.49	19.81
88	88a	2013	0.832645	2.14669	0.0933333	0.016	22.2273	57.46	16.88
88	88a	2014	0.944637	2.92826	0.0691176	0.191176	22.6402	21.72	15.82
88	88a	2015	0.902344	2.41117	0.0728814	0.101695	22.4982	21.58	14.92
88	88a	2016	0.793389	1.93705	0.0483333	0.0733333	22.515	52.31	14.61
88	88a	2017	0.966942	1.82796	0.0462366	0.236559	22.9533	19.76	14.28
88	88a	2018	0.99093	1.16505	0.0710145	0.1	22.6548	21.48	15.58
89	89a	2010	0.991736	1.20795	0.113636	0.143939	22.6103	66.79	17.25
89	89a	2011	0.875433	1.01528	0.0706522	0.25	22.9425	47.84	18.51
89	89a	2012	0.859375	0.923077	0.0663636	0.3	23.1212	24.85	16.63
89	89a	2013	0.848765	0.92437	0.0425	0.333333	23.2082	23.42	15.12
89	89a	2014	0.848765	1.1811	0.0130769	0.384615	23.2882	20.24	12.41
89	89a	2015	0.846881	1.5	0.025	0.191667	23.2082	24.23	15.92
89	89a	2016	0.771266	1.44	0.0475	0.15	23.2082	24.51	17.55
89	89a	2017	0.864266	1.52672	0.0315385	0.238462	23.2882	25.46	18.11
89	89a	2018	0.949012	1.33333	0.0857143	0.228571	23.3623	24.85	17.69
90	90a	2010	0.945556	1.07843	0.011	0.55	23.0259	19.46	10.46
90	90a	2011	0.987654	1.01333	0.0266667	0.586667	22.7382	22.8	13.8
90	90a	2012	0.955679	1.07226	0.0218182	0.590909	22.2049	21.71	14.6
90	90a	2013	0.9239	1.02145	0.0255102	0.653061	23.0056	27.86	20.41
90	90a	2014	0.9744	1.36364	0.036	0.56	22.3327	28.52	20.02
90	90a	2015	0.9775	1.3253	0.0229412	0.588235	23.5565	77.46	19.91
90	90a	2016	0.972222	1.19171	0.0270833	0.552083	22.985	77.16	19.89
90	90a	2017	0.888889	1.12403	0.0434783	0.51087	22.9425	27.63	18.97
90	90a	2018	0.913495	0.946372	0.0168421	0.631579	23.6677	30.44	21.44
96	96a	2010	0.905326	1.92513	0.0457895	0.0789474	21.3651	19.16	12.61
96	96a	2011	0.848765	1.20603	0.047	0.09	21.4164	19.84	14.28
96	96a	2012	0.928889	1.10553	0.0105	0.095	21.4164	19.26	11.12
96	96a	2013	0.91	1.41463	0.0238889	0.0666667	21.3111	18.48	12.57
96	96a	2014	0.859375	2.11823	0.0355556	0.04	21.3111	18.64	10.89
96	96a	2015	0.943311	4.05405	0.0681818	0.0909091	21.5117	24.44	15.44
96	96a	2016	0.888889	3.20988	0.0273684	0.0210526	21.3651	25.67	20.19
96	96a	2017	0.950617	2.7451	0.0576923	0.0576923	21.6788	21.51	14.72
96	96a	2018	0.955679	1.88679	0.0423077	0.0576923	21.6788	20.75	13.38
99	99a	2010	0.944637	1.86508	0.048	0.336	21.6396	21.82	13.57
99	99a	2011	0.918368	1.73432	0.05	0.35	21.6788	22.78	14.32
99	99a	2012	0.913495	1.55807	0.0428571	0.428571	21.976	23.82	15.32
99	99a	2013	0.968858	1.61458	0.0473684	0.342105	22.0583	24.87	15.97
99	99a	2014	0.96	2.24719	0.0466667	0.377778	22.2273	24.59	16.01
99	99a	2015	0.996914	2.21774	0.0372093	0.348837	22.1819	24.31	15.63
99	99a	2016	0.987654	1.86094	0.0146512	0.348837	22.1819	16.4	8.5
99	99a	2017	0.947755	1.42349	0.0125	0.340909	22.2049	19.69	10.69
99	99a	2018	0.9775	1.0424	0.0280702	0.438596	22.4637	22.75	13.75
100	100a	2010	0.966942	0.953271	0.0158824	0.511765	23.5565	58.63	11.39
100	100a	2011	0.968112	0.959459	0.075	0.495	23.719	56.73	15.63
100	100a	2012	0.994898	0.97867	0.01625	0.75	25.1053	67.41	18.47
100	100a	2013	0.976331	0.99872	0.0376923	0.576923	23.9814	28.67	18.38
100	100a	2014	0.996914	1.07643	0.0382353	0.588235	24.2496	28.25	19.43
100	100a	2015	0.954082	1.07143	0.0210256	0.512821	24.3868	70.03	18.94
100	100a	2016	0.875433	0.952381	0.0229167	0.604167	24.5945	85.71	17.34
100	100a	2017	0.900277	1	0.0736842	0.508772	24.7663	30.56	17.89
100	100a	2018	0.810964	0.880829	0.102985	0.507463	24.928	29.22	18.87
150	150a	2010	0.859375	1.94175	0.01	0.29	20.7233	27.74	11.87
150	150a	2011	0.900277	1.27517	0.00526667	0.526667	21.1287	24.52	8.69
150	150a	2012	0.859375	1.50602	-0.0375	0.65	20.5001	23.9	8.1
150	150a	2013	0.9936	1.36029	0.00280488	0.658537	20.5248	27.89	12.95
150	150a	2014	0.968858	2.88538	0.0476923	0.523077	20.2925	14.16	10.27
150	150a	2015	0.9984	3.51648	0.0122222	0.644444	22.2273	19.9	9.08
150	150a	2016	0.9856	2.22222	0.196	0.56	22.3327	36.52	21.28
150	150a	2017	0.973986	2.23097	0.0236842	0.684211	22.7514	26.23	14.44
150	150a	2018	0.987654	1.69287	0.0240964	0.698795	22.8395	11.64	12.56
151	151a	2010	0.964844	3.30275	0.007	0.190909	20.8186	17.54	9.24
151	151a	2011	0.975069	2.26891	-0.00916667	0.266667	20.9056	13.67	6.01
151	151a	2012	0.96	1.61677	0.0306667	0.466667	21.1287	16.49	7.72
151	151a	2013	0.975069	1.44578	0.0416667	0.625	21.5987	28.93	19.93
151	151a	2014	0.966942	2.43151	0.0448276	0.655172	21.788	28.63	19.63
151	151a	2015	0.963018	3.30579	0.0541667	0.583333	21.5987	29.85	22.21
151	151a	2016	0.955679	3.09179	0.049	0.55	21.4164	28.06	19.82
151	151a	2017	0.9775	2.08333	0.047619	0.52381	21.4652	25.21	18.29
151	151a	2018	0.852071	1.85185	0.0377273	0.545455	21.5117	27.2	18.98
153	153a	2010	0.872449	2.26562	0.0307692	0.4	20.9856	19.66	10.95
153	153a	2011	0.930748	1.51515	0.00825	0.441667	20.9056	17.43	7.2
153	153a	2012	0.888889	1.58621	0.012	0.453333	21.1287	22.51	12.24
153	153a	2013	0.852071	1.51515	0.0135	0.465	21.4164	18.68	8.39
153	153a	2014	0.826389	2.14286	2.9195e-05	0.478947	21.3651	18.68	8.53
153	153a	2016	0.92562	2.16867	-0.0114286	0.571429	21.4652	19.23	8.75
153	153a	2017	0.930748	1.44404	-0.00434783	0.608696	21.5562	19.96	9.45
153	153a	2018	0.96	1.09635	0.0203333	0.566667	21.8219	25.44	14.9
155	155a	2010	0.982987	1.47929	-0.0846154	0.369231	21.6788	6.6	2.7
155	155a	2011	0.982987	1.15756	-0.0709677	0.516129	21.8547	2.86	-0.55
155	155a	2012	0.968858	1.14286	0.0005	0.53125	21.8864	10.63	5.5
155	155a	2013	0.99	1.2628	-0.259091	0.590909	21.5117	-4.93	-3.6
155	155a	2014	0.980975	4.07407	-1.85185	1.7284	20.5125	0.95	-2.23
155	155a	2015	0.970273	9.30556	-1.39474	3.94737	19.7557	1.4	-2.44
155	155a	2017	0.979592	1.42857	0.0742857	0.145714	21.976	9.59	10.59
155	155a	2018	0.968858	1.07884	0.0569444	0.472222	22.6973	11.23	12.23
156	156a	2012	0.778547	1.18343	0.08	0.0125	21.4164	16.39	12.39
156	156a	2013	0.7975	1.25984	0.0535714	0.00357143	21.7529	58.74	15.62
156	156a	2014	0.7975	1.49281	0.0678571	0.607143	22.446	51.33	15.05
156	156a	2015	0.778547	2.12598	0.09	0.0026	23.0259	18.74	14.78
156	156a	2016	0.955679	1.78571	0.0428571	0.278571	23.3623	64.76	19.08
156	156a	2017	0.987654	1.31944	0.021	0.006	23.0259	23.18	20.14
156	156a	2018	0.992438	1.01351	0.0426667	0.273333	23.4313	24.62	21.01
157	157a	2010	0.966942	1.5873	0.0730159	0.571429	24.8664	59.65	17.84
157	157a	2011	0.954082	1.27095	0.113889	0.5	24.9999	71.81	26.61
157	157a	2012	0.900277	1.23596	0.0730337	0.539326	25.2119	73.59	26
157	157a	2013	0.9375	0.994413	0.0444444	0.522222	25.2231	67.82	22.72
157	157a	2014	0.918368	1.0661	0.00670213	0.56383	25.2666	61.2	14.3
157	157a	2015	0.92562	1.0032	0.0011519	0.506329	25.0927	56.92	18.07
157	157a	2016	0.9375	0.976431	-0.0101124	0.573034	25.2119	65.58	13.78
157	157a	2017	0.993056	0.962696	0.00342105	0.513158	25.054	18.64	17.6
157	157a	2018	0.793389	0.909091	0.0373737	0.606061	25.3184	26.39	20.27
158	158a	2010	0.9375	1.51899	0.0127273	0.454545	22.2049	19.72	9.55
158	158a	2011	0.99	1.0775	0.0107547	0.54717	22.391	10.2	7.29
158	158a	2012	0.984375	0.996503	0.0017037	0.555556	22.4097	16.16	6.6
158	158a	2013	0.981405	1.09185	0.00310345	0.568966	22.4811	13.21	6.36
158	158a	2014	0.900277	1.8018	0.00461538	0.538462	22.3719	2.81	6.27
158	158a	2015	0.8976	2.01835	0.0136364	0.5	23.1212	16.81	11.72
158	158a	2016	0.98852	1.48438	0.0269231	0.546154	23.2882	12.37	13.35
158	158a	2017	0.998521	1.32812	0.00793103	0.390805	22.8866	12.97	13.6
158	158a	2018	0.968858	1.20567	0.00885057	0.402299	22.8866	19.84	9.67
159	159a	2010	0.981405	2.71605	0.203125	0.46875	21.8864	25.96	18.5
159	159a	2011	0.950617	1.60377	0.103125	0.375	21.8864	24.62	17.7
159	159a	2012	0.953251	1.33779	-6.58045e-05	0.259091	21.5117	23.47	16.45
159	159a	2013	0.950617	1.47651	0.0772727	0.195455	21.5117	19.09	11.71
159	159a	2014	0.944637	1.91919	0.0433333	0.263333	21.8219	23.5	15.59
159	159a	2015	0.9775	1.76271	-0.0065	0.155	21.4164	20.9	14.12
159	159a	2016	0.995244	1.60256	0.0116129	0.293548	21.8547	19.58	12.57
159	159a	2017	0.946746	1.15132	0.00180952	0.214286	21.4652	5.22	3.58
159	159a	2018	0.9375	0.948905	-0.00115	0.175	21.4164	21.5	13.03
166	166a	2015	0.946746	1.07784	0.0363636	0.848485	26.5224	66.89	20.89
166	166a	2016	0.9375	1.09091	0.0196429	0.785714	26.3581	62.21	18.06
166	166a	2017	0.9375	1.06667	0.0156667	0.8	26.427	30.53	15.22
166	166a	2018	0.964844	1.06322	0.0236111	0.305556	24.9999	28.85	13.63
301	301a	2010	0.954082	1.97861	0.0194595	0.324324	22.0316	52.68	11.68
301	301a	2011	0.96	1.26437	0.0314286	0.262857	21.976	58.24	11.24
301	301a	2012	0.952741	1.31285	0.0444444	0.247222	22.0042	68.47	18.88
301	301a	2013	0.983351	1.25341	0.0916667	0.183333	22.0042	75.71	20.95
301	301a	2014	0.972222	1.77945	0.0641026	0.205128	22.0842	29.21	16.38
301	301a	2015	0.944637	2.04082	0.0512821	0.166667	22.0842	29	16
301	301a	2016	0.943311	1.60966	0.04	0.222222	22.2273	71.27	16.27
301	301a	2017	0.91	1.65158	0.0452381	0.147619	22.1584	23.51	17.83
301	301a	2018	0.997934	1.08108	0.0117647	0.0341176	23.5565	27.9	17.1
333	333a	2013	0.943311	1.23839	0.125	0.6	24.4121	78.39	24.88
333	333a	2014	0.941736	1.33333	0.112727	0.672727	24.7306	31.45	22.96
333	333a	2015	0.956597	1.31783	0.107692	0.561538	25.5908	74.09	24.28
333	333a	2016	0.964844	1.63743	0.115663	0.662651	25.1421	74.58	24.2
333	333a	2017	0.946746	2.09677	0.076	0.68	26.2447	31.08	22.56
333	333a	2018	0.952741	1.55303	0.0846154	0.653846	26.2839	32.85	23.24
338	338a	2010	0.955679	1.51341	0.207143	0.464286	24.0555	56.23	18.49
338	338a	2011	0.996094	1.15447	0.145714	0.457143	24.2786	70.59	18.9
338	338a	2012	0.994513	1.11614	0.102857	0.342857	24.2786	73.21	19.46
338	338a	2013	0.888889	1.01911	0.0883721	0.395349	24.4845	73.85	22.3
338	338a	2014	0.931947	1.08333	0.0822222	0.355556	24.5299	68.11	20.09
338	338a	2015	0.9375	0.956522	0.0154545	0.663636	25.4237	75.85	17.85
338	338a	2016	0.987654	0.97561	0.0225	0.75	25.7984	70.39	19.4
338	338a	2017	0.96	1.05263	0.101639	0.393443	24.8341	27.62	21.25
338	338a	2018	0.981405	0.97561	0.0571429	0.666667	26.0704	30.19	22.86
400	400a	2010	0.978052	2.26087	0.0047619	0.547619	22.1584	57.7	12.91
400	400a	2011	0.91	1.41443	0.0422535	0.577465	22.6834	45.28	13.18
400	400a	2012	0.913495	1.5873	0.0826087	0.536232	22.6548	17.84	15
400	400a	2013	0.96	2.17129	0.0927711	0.542169	22.8395	64.65	17.19
400	400a	2014	0.954082	1.75926	0.0909091	0.418182	23.1212	62.23	20.15
400	400a	2015	0.950617	1.76	0.0463158	0.473684	22.9746	66.44	19.76
400	400a	2016	0.96	1.53846	0.0671429	0.485714	23.3623	56.66	19.11
400	400a	2017	0.952741	1.30719	0.0453333	0.48	23.4313	17.45	14.72
400	400a	2018	0.872449	1.0274	0.0145455	0.445455	23.1212	15.28	11.92
401	401a	2010	0.75	1.65017	0.0555556	0.611111	23.6136	52.64	16.86
401	401a	2011	0.888889	1.1811	0.0421053	0.657895	24.3609	54.57	13.82
401	401a	2012	0.930748	1.10843	0.00333333	0.666667	24.4609	61.09	10.74
401	401a	2013	0.91493	0.951276	0.0188372	0.674419	24.4845	60.83	12.65
401	401a	2014	0.91493	1.08844	0.0266667	0.638889	24.3068	4.4	8.63
401	401a	2015	0.896683	1.08959	0.0181081	0.621622	24.3342	-4.15	-0.43
401	401a	2016	0.91493	1.10843	0.00756757	0.621622	24.3342	48.75	8.08
401	401a	2018	0.99093	0.887097	0.0282051	0.538462	24.3868	26.26	20.74
402	402a	2010	0.99	1.05166	0.0333333	0.685185	24.7122	61.89	16.89
402	402a	2011	0.994898	1.00503	0.035	0.683333	24.8176	74.28	19.28
402	402a	2012	0.979592	0.985714	0.0385714	0.7	24.9718	67.29	20.25
402	402a	2013	0.96	0.88042	0.0276596	0.680851	24.5734	66.61	21.59
402	402a	2014	0.982222	1.11872	0.0462963	0.703704	24.7122	64.82	21.31
402	402a	2015	0.987654	1.03774	0.0209091	0.7	25.4237	71.15	22.15
402	402a	2016	0.994898	0.973451	0.0254545	0.745455	25.4237	73	22
402	402a	2017	0.905326	0.96	0.0444444	0.763889	24.9999	38.74	19.83
402	402a	2018	0.9936	0.872483	0.0266667	0.733333	25.7339	39.38	20.38
403	403a	2013	0.979592	2.94118	-0.154286	1.74286	19.6734	14.99	2.65
403	403a	2014	0.8775	3.44538	0.0916667	0.616667	20.9056	19.2	6.35
403	403a	2015	0.867769	4.88189	0.0515385	0.569231	20.9856	26.28	13.28
403	403a	2016	0.816327	5.54688	-0.245833	1.75	19.2961	23.96	10.96
403	403a	2017	0.848765	6.51515	-0.32	2.1	19.1138	13.66	1.25
403	403a	2018	0.9775	5.60606	0.0576923	0.538462	20.9856	26.25	13.91
404	404a	2010	0.968858	1.39276	-0.0157143	0.785714	21.0597	13.97	9.02
404	404a	2011	0.964844	1.09005	0.00452941	0.823529	21.2539	10.95	7.31
404	404a	2012	0.96	1.12051	0.0361702	0.765957	22.2708	13.81	10.57
404	404a	2013	0.997732	1.0832	0.1	0.37037	21.7165	16.23	11.94
404	404a	2014	0.9216	1.24242	0.0296154	0.35	21.6788	18.54	13.74
404	404a	2015	0.9424	1.29125	0.113793	0.37931	21.788	20.72	15.58
404	404a	2016	0.972222	1.23457	0.0421053	0.5	22.0583	18.35	14.08
404	404a	2017	0.918368	1.002	0.025	0.480769	22.3719	14.18	10.39
404	404a	2018	0.84	0.851485	0.016	0.46	22.3327	14.16	9.81
407	407a	2010	0.99654	1.8328	0.0608696	0.565217	21.5562	52	17.92
407	407a	2011	0.928889	1.34185	0.0164516	0.548387	21.8547	42.94	8.21
407	407a	2012	0.944637	1.91824	-0.04375	0.59375	21.8864	38.65	-4.65
407	407a	2013	0.902344	1.63324	0.0145714	0.628571	21.976	39.89	11.15
407	407a	2014	0.867769	1.56098	0.0129268	0.512195	22.1343	42.9	8.51
407	407a	2015	0.995556	1.90361	0.00382353	0.5	21.947	5.16	9.02
407	407a	2016	0.854876	1.97674	-0.134375	0.40625	21.8864	39.07	1.48
407	407a	2017	0.900277	1.68317	0.0252778	0.416667	22.0042	14.36	8.36
407	407a	2018	0.922839	1.07309	0.026087	0.521739	22.2493	15.69	9.37
408	408a	2010	0.9424	7.25624	-0.0818182	0.636364	19.9023	14.2	14.15
408	408a	2011	0.99	4.6729	0.0132558	0.465116	19.8793	9.69	7.84
408	408a	2012	0.9375	4.87805	0.00826087	0.478261	19.9467	2.61	-1.72
408	408a	2013	0.975069	3.29289	0.0327586	0.568966	20.1785	7.67	6.57
408	408a	2014	0.99	6.57895	-0.25	0.704545	19.9023	-7.37	-9.5
408	408a	2015	0.96	11.6379	-0.132609	0.847826	19.9467	0.67	-1.87
408	408a	2016	0.930748	1.3587	0.124324	0.189189	22.7247	19.67	15.88
408	408a	2017	0.875433	1.80879	0.155844	0.155844	22.7645	12.09	8.2
408	408a	2018	0.9744	1.38445	0.0904255	0.212766	22.964	21.33	16.39
409	409a	2010	0.91493	24.8963	-0.11875	0.25	17.6867	-4.25	-8.25
409	409a	2011	0.816327	17.484	0.114286	0.0357143	17.5532	11.91	9.98
409	409a	2012	0.80247	2.25	-0.00138889	0.00777778	21.3111	22.03	13.7
409	409a	2013	0.80247	2.02247	0.0722222	0.377778	21.3111	20.52	13.18
409	409a	2014	0.710059	1.66163	-0.009	0.115	21.4164	1.74	4.28
409	409a	2015	0.609375	1.60211	-0.0146154	0.538462	22.0842	16.88	10.32
409	409a	2016	0.609375	1.6129	-0.0227273	0.613636	22.2049	1.36	1
409	409a	2017	0.976331	1.20603	-0.0309524	0.619048	22.1584	-5.69	-8.46
409	409a	2018	0.994375	1.12735	0.0270833	0.541667	22.2919	14.6	8.2
410	410a	2010	0.966942	1.42857	0.010989	0.879121	22.9315	18.06	11.74
410	410a	2011	0.963018	1.12903	0.0209091	0.872727	23.1212	16.77	11.71
410	410a	2012	0.9375	1.14504	-0.005	0.833333	23.2082	14.43	8.38
410	410a	2013	0.930748	1.09756	0.002125	0.875	23.4959	19.83	13.87
410	410a	2014	0.91	1.34328	0.0011	0.85	23.719	15.76	9.92
410	410a	2015	0.922839	1.74888	-0.0221053	0.894737	23.6677	4.07	0.69
410	410a	2016	0.981405	1.37097	-0.0447619	1	23.7678	-0.37	-1.75
410	410a	2017	0.982222	1.30841	0.0052381	0.952381	23.7678	5.6	8.99
410	410a	2018	0.950617	1.22549	-0.00511765	1	23.5565	-0.88	-1.9
411	411a	2010	0.972222	1.65992	0.0348	0.8	21.6396	24.21	11.21
411	411a	2011	0.984375	1.30435	0.102703	0.756757	22.0316	25.41	12.74
411	411a	2012	0.948347	1.16788	0.0341463	0.756098	22.1343	23.61	10.7
411	411a	2013	0.888889	1.1875	0.0354167	0.75	22.2919	23.65	10.65
411	411a	2015	0.9856	1.63399	0.0245902	0.754098	22.5316	23.21	10.21
411	411a	2016	0.970273	1.41631	0.00246154	0.830769	20.2925	23.58	10.71
411	411a	2017	0.964844	1.21145	0.0208791	0.791209	22.9315	23.43	10.43
411	411a	2018	0.987654	1.05673	0.238806	0.567164	20.3228	28.19	15.19
413	413a	2010	0.944637	12.5333	0.0110811	0.378378	19.729	4.92	-1.63
413	413a	2011	0.955679	9.62567	0.0324324	0.297297	19.729	13.32	8.77
413	413a	2012	0.9375	2.6699	-0.00828571	0.714286	20.3666	19.56	13.91
413	413a	2013	0.943311	1.3289	0.00509434	0.0245283	22.391	18.85	13.22
413	413a	2015	0.981405	1.38889	0.0195455	0.363636	23.8143	24.4	19.77
413	413a	2016	0.994898	1.43162	0.0152778	0.416667	24.3068	22.29	17.9
413	413a	2017	0.968858	1.226	0.00857143	0.309524	24.4609	22.91	16.12
413	413a	2018	0.9744	0.909091	0.00488372	0.348837	24.4845	24.32	16.78
415	415a	2010	0.946746	3.35938	0.00161538	0.769231	20.9856	14.41	8.32
415	415a	2011	0.905326	1.02151	0.008	0.00246154	22.5951	20.48	12.58
415	415a	2012	0.96	1	-0.000366667	0.666667	24.1245	20.58	12.28
415	415a	2013	0.956597	1.01576	0.0363636	0.336364	23.1212	25.75	18.6
415	415a	2014	0.963018	1.1226	0.0176471	0.808824	24.9428	22.95	16.13
415	415a	2015	0.965707	0.984848	0.00411765	0.238235	24.2496	18.86	12.15
415	415a	2016	0.966942	1.01382	0.00815789	0.289474	24.3609	20.13	13.65
415	415a	2017	0.888889	1	0.00260526	0.289474	24.3609	22.49	14.34
415	415a	2018	0.905326	0.944056	-0.00714286	0.268571	24.2786	15.57	11.29
416	416a	2010	0.905326	4.13306	0.0292929	0.232323	20.7132	23.73	10.73
416	416a	2011	0.91	3.12152	0.0577778	0.122222	20.6179	22.12	10.35
416	416a	2012	0.918368	3.1185	0.0791667	0.114583	20.6824	29.98	17.51
416	416a	2013	0.854876	3.95722	0.00794872	0.0179487	20.4748	14.87	8.56
416	416a	2014	0.902344	4.70588	0.1	0.0433333	20.6179	29.78	18.47
416	416a	2015	0.946746	3.87324	0.015	0.325	20.9056	29.11	16.11
416	416a	2016	0.997934	6.40608	0.0206522	0.0195652	20.6399	27.11	14.11
416	416a	2017	0.976331	4.02969	0.0319149	0.0425532	20.6614	29.35	16.35
416	416a	2018	0.99	2.3913	0.025	0.0217391	20.6399	27.69	14.69
417	417a	2010	0.986159	2.68456	0.0822222	0.622222	22.2273	24.4	14.93
417	417a	2011	0.979592	1.62075	0.118519	0.325926	21.7165	28.06	18.11
417	417a	2012	0.91493	1.35135	0.0283582	0.537313	22.6254	29.76	19.07
417	417a	2013	0.922839	1.19681	0.0626667	0.546667	22.7382	31.19	20.81
417	417a	2014	0.979592	1.38365	0.0714286	0.342857	21.976	30.41	19.33
417	417a	2015	0.986159	1.56815	0.039759	0.53012	22.8395	27.92	16.94
417	417a	2016	0.950617	1.30011	0.0391304	0.554348	22.9425	28.34	17.38
417	417a	2017	0.941736	1.18812	0.06	0.325	22.1096	26.99	16.12
417	417a	2018	0.948347	0.895238	0.0651163	0.348837	22.1819	27.91	17.16
418	418a	2010	0.902344	1.5	0.0384615	0.461538	22.5951	23.92	15.21
418	418a	2011	0.872449	1.06011	0.05	0.5	22.7247	28.12	17.98
418	418a	2012	0.826389	1.07143	0.0323077	0.4	22.5951	26.93	19.33
418	418a	2013	0.793389	1.19306	0.051087	0.51087	22.9425	27.47	19.68
418	418a	2014	0.965707	1.22807	0.0512195	0.487805	22.8274	30.21	21.75
418	418a	2015	0.99	1.53846	0.0785714	0.592857	23.3623	30.44	22.26
418	418a	2016	0.913495	1.5873	0.0542857	0.657143	23.3623	30.4	21.98
418	418a	2017	0.84	2.34742	0.0809524	0.619048	23.7678	30.88	21.46
418	418a	2018	0.944637	1.65254	0.0875	0.583333	23.9013	24.5	15.7
419	419a	2010	0.928889	1.88088	0.03125	0.71875	21.8864	22.27	12.24
419	419a	2011	0.918368	1.23249	0.0611111	0.527778	22.0042	28.95	19.09
419	419a	2012	0.964844	1.18598	0.0454545	0.545455	21.9172	18.87	9.08
419	419a	2013	0.962192	1.31234	0.0394737	0.526316	22.0583	26.71	16.7
419	419a	2014	0.89876	1.45503	0.0368421	0.473684	22.0583	26.25	16.24
419	419a	2015	0.89876	1.77083	0.0289474	0.5	22.0583	19.73	9.72
419	419a	2016	0.808594	1.55779	0.0226316	0.5	22.0583	24.5	14.8
419	419a	2017	0.968858	1.27404	0.0187179	0.512821	22.0842	19.02	10.25
419	419a	2018	0.995556	0.851927	0.0115217	0.456522	22.2493	26.69	16.77
420	420a	2010	0.979592	1.64384	-0.0404762	0.619048	21.4652	4.48	5.27
420	420a	2011	0.96	1.21711	-0.103333	0.8	21.8219	1.61	-2.97
420	420a	2012	0.9744	1.13043	0.013913	0.652174	21.5562	0.81	3.77
420	420a	2013	0.948347	1.225	-0.1075	0.95	22.1096	-5.91	-3.78
420	420a	2014	0.943311	1.35952	-0.000545455	0.69697	21.9172	1.36	5.58
420	420a	2015	0.975586	1.77358	0.000925926	0.62963	21.7165	11.1	5.61
420	420a	2016	0.981405	1.34199	0.00978261	0.391304	22.2493	8.87	6.83
420	420a	2017	0.928889	1.45631	0.013871	0.532258	22.5478	9.46	7.54
420	420a	2018	0.9375	1.09244	0.0169014	0.577465	22.6834	10.29	9.02
421	421a	2010	0.955679	1.30872	0.014	0.633333	21.8219	21.46	10.13
421	421a	2011	0.944637	1.13014	0.0448276	0.62069	21.788	18.02	10.23
421	421a	2012	0.944637	1.1583	0.03	0.6125	21.1933	20.71	10.25
421	421a	2013	0.964844	1.12033	0.0404167	0.5	21.5987	22.18	10.79
421	421a	2014	0.972222	1.47186	0.043125	0.5	21.1933	27.32	15.01
421	421a	2015	0.994083	1.18263	0.0537313	0.477612	22.6254	26.36	17.19
421	421a	2016	0.963018	1.15057	0.0414286	0.5	22.6692	27.73	15.8
421	421a	2017	0.965707	1.00917	0.0227273	0.681818	23.1212	25.78	14.22
421	421a	2018	0.991736	0.964912	0.0405405	0.405405	22.0316	28.3	15.3
422	422a	2010	0.80247	1.28342	0.0432836	0.731343	22.6254	49.48	15.8
422	422a	2011	0.816327	1.08209	0.0318182	0.7	23.1212	52.08	14.98
422	422a	2012	0.8775	1.0473	0.093	0.58	23.0259	58.57	16.67
422	422a	2013	0.96	0.960452	0.0461538	0.607692	23.2882	16.47	9.98
422	422a	2014	0.979592	0.989305	0.00213514	0.810811	24.3342	14.19	8.05
422	422a	2015	0.99	0.975	0.00135	0.8	24.4121	13.71	8.14
422	422a	2016	0.922839	1.00503	0.000265	0.7	23.719	37.21	2.02
422	422a	2017	0.9375	1.07362	-0.155556	0.777778	23.6136	-2.39	-3.84
422	422a	2018	0.956597	1.04603	-0.171429	0.928571	23.3623	12.16	9.14
423	423a	2010	0.963719	9.44444	0.172727	0.190909	21.9172	56.41	19.51
423	423a	2011	0.954082	6.85579	0.21	0.1675	22.1096	73.09	22.38
423	423a	2012	0.950617	5.06567	0.211538	0.211538	22.3719	74.42	24.52
423	423a	2013	0.972222	4.51505	0.213115	0.196721	22.5316	75.64	27.7
423	423a	2014	0.993056	3.48525	0.186667	0.186667	22.7382	70.7	27.66
423	423a	2015	0.822714	4.18118	0.195122	0.146341	22.8274	72.57	25.12
423	423a	2016	0.822714	3.71859	0.191919	0.161616	23.0158	73.57	24.81
423	423a	2017	0.852071	3.3871	0.175	0.2	23.2082	29.87	23.25
423	423a	2018	0.979592	2.01439	0.15	0.178571	23.3623	30.75	23.48
425	425a	2010	0.9775	1.65323	0.135294	0.388235	23.5565	51.12	17.91
425	425a	2011	0.9375	1.21037	0.088	0.48	23.9421	58.28	20.15
425	425a	2012	0.880177	1.14537	0.0555556	0.622222	24.5299	68.8	19.15
425	425a	2013	0.96	0.916497	0.0306122	0.591837	24.6151	65.76	17.46
425	425a	2014	0.972222	1.24744	0.0121429	0.464286	24.0555	57.84	12.45
425	425a	2015	0.96	1.2178	0.0275862	0.448276	24.0906	53.76	8.17
425	425a	2016	0.9375	1.06818	0.005	0.522727	24.5075	51.63	9.96
425	425a	2017	0.92562	1.16466	0.02	0.52	24.6353	14.64	12.13
425	425a	2018	0.913495	0.931373	0.0297297	0.351351	24.3342	17.52	15.35
426	426a	2010	0.91493	2.82209	-0.031875	0.30625	21.1933	6.27	4.9
426	426a	2011	0.864266	1.6879	0.03	0.483871	21.8547	14.8	11.31
426	426a	2012	0.864266	2.07207	0.052381	0.285714	21.4652	19.05	6.05
426	426a	2013	0.968858	1.31455	0.03	0.146667	21.8219	24.22	11.22
426	426a	2014	0.950617	1.85751	0.0410256	0.307692	22.0842	16.45	12.11
426	426a	2016	0.816327	1.7418	0.00908163	0.5	23.0056	24.86	11.86
426	426a	2017	0.979592	1.82208	0.0591398	0.430108	22.9533	27.58	14.62
426	426a	2018	0.984375	1.34378	-0.15	0.344828	22.4811	18.87	5.87
428	428a	2010	0.995556	1.75439	0.0304348	0.652174	22.2493	18.85	12.46
428	428a	2011	0.84	1.23188	0.0236364	0.690909	22.428	18.65	10.27
428	428a	2012	0.89876	1.17735	0.0179104	0.731343	22.6254	21.72	11.33
428	428a	2013	0.976331	1.36816	0.01375	0.7625	22.8027	21.93	11.59
428	428a	2014	0.982222	1.30011	-0.0104348	0.804348	22.9425	2.41	4.14
428	428a	2015	0.987654	1.47059	0.0146552	0.517241	22.4811	17.22	6.91
428	428a	2016	0.96	1.3468	-0.0494382	0.662921	22.9093	-0.12	0.53
428	428a	2017	0.950617	1.10742	-0.00788889	0.677778	22.9205	18.62	8.45
428	428a	2018	0.922839	1.01389	0.00796875	0.5625	22.5796	-1.89	-2.28
429	429a	2010	0.888889	1.04762	0.04	0.518182	23.1212	15.28	13.06
429	429a	2011	0.864266	0.932203	0.0183333	0.583333	23.2082	16.27	14.39
429	429a	2012	0.950617	0.909091	0.0191176	0.411765	22.6402	16.4	13.69
429	429a	2013	0.9375	0.866142	0.0367089	0.468354	22.7901	9.4	14.16
429	429a	2014	0.96	0.96	0.0276923	0.507692	23.2882	19.04	16.45
429	429a	2015	0.995556	1.07438	0.045	0.5	23.2082	21.71	18.45
429	429a	2016	0.984375	1.0559	0.075	0.45	23.4959	26.27	22.08
429	429a	2017	0.991736	1.15152	0.09	0.55	23.719	25.78	23.45
429	429a	2018	0.880177	1.10429	0.11875	0.3875	23.4959	25.61	23.19
430	430a	2010	0.9216	6.66667	0.476471	1.17647	18.9513	12.5	7.72
430	430a	2011	0.900277	4.24107	0.225	0.4	19.807	23.67	13.6
430	430a	2012	0.972222	3.7037	0.1975	0.2075	19.807	23.61	14.09
430	430a	2013	0.946746	2.6534	0.0866667	0.283333	20.2124	24.38	13.09
430	430a	2014	0.972222	3.06569	0.0708333	0.06875	19.9893	24.47	13.22
430	430a	2015	0.98892	4.23826	0.126437	0.298851	20.584	27.01	14.59
430	430a	2016	0.979592	2.05882	0.03	0.7	21.4164	27.55	15.7
430	430a	2017	0.975069	1.49573	0.08	0.0126667	21.1287	17.94	10.38
430	430a	2018	0.972222	1.12	0.01	0.364	21.6396	20.64	9.1
488	488a	2010	0.927515	0.968661	0.0371429	0.571429	24.2786	53.37	14.43
488	488a	2011	0.932785	0.899123	0.0128261	0.673913	24.5519	18.92	14.63
488	488a	2012	0.969754	0.880503	0.000979167	0.6875	24.5945	18.72	11.85
488	488a	2013	0.986686	0.884211	0.014375	0.6875	24.5945	22.55	17.71
488	488a	2014	0.987654	0.950704	0.00789474	0.736842	24.7663	19.99	14.74
488	488a	2015	0.963719	0.974359	0.00307692	0.673077	24.6745	25.69	18.54
488	488a	2016	0.80247	0.959903	0.0062963	0.611111	24.7122	26.1	20.85
488	488a	2017	0.80247	0.943396	0.00883333	0.616667	24.8176	26.47	21.85
488	488a	2018	0.822714	0.914286	0.0236364	0.718182	25.4237	25.19	20.15
498	498a	2013	0.996914	1.06157	0.0180851	0.755319	22.964	73.18	13.68
498	498a	2015	0.9375	1.25	0.038	0.74	23.0259	71.73	14.9
498	498a	2016	0.950617	1.13333	0.0862069	0.012069	21.788	55.37	12.33
498	498a	2017	0.955679	1.07955	0.0322222	0.777778	23.6136	22.61	14.36
498	498a	2018	0.955679	1.00418	0.0283333	0.75	23.9013	23.56	16.2
501	501a	2010	0.954082	2.01072	0.0506667	0.746667	22.7382	25.48	13.68
501	501a	2011	0.9744	1.54799	0.0263889	0.75	22.6973	23.75	12.24
501	501a	2012	0.9375	1.27273	0.0472727	0.763636	23.1212	25.55	13.14
501	501a	2013	0.875433	1.26984	0.035	0.77	23.0259	25.93	12.93
501	501a	2014	0.98892	1.27389	0.04	0.75	23.4959	33.28	20.43
501	501a	2015	0.900277	1.40449	0.0444444	0.777778	23.6136	25.8	13.45
501	501a	2016	0.945556	1.29213	0.04625	0.6875	23.4959	31.8	20
501	501a	2017	0.948347	1.22222	0.105882	0.576471	23.5565	29.61	18.3
501	501a	2018	0.905326	0.960699	0.0455	0.6	23.719	30.59	18.37
502	502a	2010	0.905326	2.56724	-0.0634146	0.719512	20.5248	-6.18	1.25
502	502a	2011	0.913495	2.43363	-0.084	0.304	19.337	29.79	10.79
502	502a	2012	0.872449	4	0.0590909	0.181818	19.2091	-5.5	1.3
502	502a	2013	0.859375	3.87097	0.0363636	0.186364	19.2091	25.61	6.61
502	502a	2014	0.826389	6.64207	-0.0185714	0.138095	19.1626	16.69	8.66
502	502a	2015	0.96	14.8148	0.0105556	0.472222	19.7016	2.09	-0.05
502	502a	2016	0.859375	6.90209	0.0711864	0.728814	20.1956	27.43	13.52
502	502a	2017	0.947755	4.6332	0.0875	0.5625	19.9893	-0.12	-1.96
502	502a	2018	0.982222	3.84615	0.180952	0.47619	19.8558	17.17	15.31
503	503a	2010	0.932785	4.90323	0.006875	0.1625	21.1933	42.75	10.89
503	503a	2011	0.900277	3.23944	0.0135714	0.114286	21.0597	36.65	8.26
503	503a	2012	0.969754	4.72973	-0.00698925	0.268817	20.6507	29.24	10.24
503	503a	2013	0.91493	13.2867	0.0131868	0.241758	20.629	20.75	2.24
503	503a	2014	0.9424	19.5804	0.0135714	0.0785714	21.0597	24.62	7.1
503	503a	2015	0.808594	20.2703	0.102222	0.08	20.6179	27.54	10.8
503	503a	2016	0.80247	25.5034	0.000306574	0.0766667	20.6179	53.91	10.42
503	503a	2017	0.968858	26.8966	-0.0352273	0.0875	20.5954	25.24	8.86
503	503a	2018	0.852071	10.9375	-0.146154	0.0484615	20.9856	0.01	-0.19
504	504a	2010	0.852071	10.8014	0.0259091	0.240909	19.2091	13.46	9
504	504a	2011	0.888889	5.7971	-0.140909	0.259091	19.2091	0.33	-1.66
504	504a	2012	0.922839	22.339	-1.97368	1.27632	18.1462	0.24	-1.6
504	504a	2013	0.902344	15.873	0.223077	0.923077	18.683	20.31	8.58
504	504a	2015	0.968858	76.4228	-0.183333	1.16667	18.603	2.47	0.37
504	504a	2016	0.9375	17.9402	-0.028	1	18.8261	18.05	12.78
504	504a	2017	0.928889	18.7654	0.0708333	0.958333	19.2961	-0.77	-1.39
504	504a	2018	0.981405	11.9534	-0.111765	0.676471	19.6445	-1.85	0.21
505	505a	2010	0.888889	2	0.0327273	0.563636	20.8186	28.74	9.74
505	505a	2011	0.950617	1.60305	-0.0238462	0.7	20.9856	-5.19	0.19
505	505a	2012	0.972222	1.61972	-0.0928571	0.857143	21.0597	0.54	-2.71
505	505a	2013	0.946746	2.01613	0.0872727	0.627273	20.8186	24.77	7.17
505	505a	2014	0.9375	2.78788	-0.0578571	0.714286	21.0597	-6.45	-10.87
505	505a	2015	0.92562	3.56725	-0.0181818	0.763636	20.8186	-8.04	-0.15
505	505a	2016	0.989299	4.31655	0.055	0.928571	21.0597	18.49	3.12
505	505a	2017	0.9375	1.28289	0.02	0.184	21.6396	24.6	8.7
505	505a	2018	0.786983	1.09756	0.0428571	0.428571	22.3125	26.3	10.6
506	506a	2010	0.852071	1.47273	0.0509091	0.818182	22.428	31.62	15.59
506	506a	2011	0.946746	1.31667	0.169231	0.161538	20.9856	29.85	13.15
506	506a	2012	0.96	1.86408	0.153333	0.12	21.1287	26.94	18.24
506	506a	2013	0.982222	1.71598	0.09	0.225	21.4164	23.95	15.89
506	506a	2015	0.964844	3.39506	-0.04	0.294737	21.3651	23.87	7.61
506	506a	2016	0.96	3.71517	0.00309375	0.53125	21.8864	23.68	7.55
506	506a	2017	0.995556	3.2549	-0.172222	0.466667	21.3111	0.52	-2.04
506	506a	2018	0.979592	1.5415	0.012	0.56	21.6396	6.69	8.65
507	507a	2010	0.905326	2.41758	0.0335714	0.25	21.0597	21.59	17.63
507	507a	2011	0.918368	1.25731	0.062963	0.592593	21.7165	22.11	18.89
507	507a	2012	0.918368	1.29944	0.0428571	0.428571	21.976	22.02	17.49
507	507a	2013	0.9775	1.42494	0.0233333	0.358974	22.0842	17.61	12.17
507	507a	2014	0.98892	1.8097	0.00314815	0.5	22.4097	17.31	8.31
507	507a	2015	0.963719	1.55393	0.00371429	0.4	21.976	16.56	10.07
507	507a	2016	0.872449	1.34615	-0.0162162	0.459459	22.0316	16.89	10.62
507	507a	2017	0.905326	1.85811	0.0288136	0.474576	22.4982	17.71	11.89
507	507a	2018	0.918368	1.27193	0.0279412	0.529412	22.6402	19.82	13.53
509	509a	2010	0.928889	3.53846	-0.0690476	1	19.8558	5.04	4.18
509	509a	2011	0.976331	4.71513	-0.26129	1.29032	19.5521	-0.08	-1.33
509	509a	2012	0.994898	4.87805	-0.182759	1.48276	19.4854	0.21	-1.39
509	509a	2013	0.996094	3.81992	0.0219178	0.90411	20.4086	11.61	8.57
509	509a	2014	0.986159	5.10367	-0.0873016	0.968254	20.2612	4.3	0.57
509	509a	2015	0.902344	10.2113	0.0350877	0.929825	20.1611	11.54	7.75
509	509a	2016	0.872449	15.4971	-0.411765	1	19.6445	3.4	-1.43
509	509a	2018	0.931947	11.5942	-0.107407	0.962963	19.4139	3.19	0.93
510	510a	2010	0.950617	2.64463	0.083	0.08	20.7233	11.75	10.86
510	510a	2011	0.9375	1.82979	-0.01	0.5	21.5987	3.63	3.08
510	510a	2012	0.943311	2.04348	0.00390909	0.0390909	20.8186	9.27	6.34
510	510a	2013	0.986159	2.22826	-0.0109091	0.0481818	20.8186	0.9	-0.56
510	510a	2014	0.99093	2.38889	0.00158333	0.125	20.9056	1.91	0.41
510	510a	2015	0.986159	3.63636	0.0675	0.0641667	20.9056	12.87	6.3
510	510a	2016	0.984375	5.60606	-0.0172727	0.0418182	20.8186	10.63	8.84
510	510a	2017	0.964844	3.73333	0.028	0.413333	21.1287	10.29	8.37
510	510a	2018	0.96	1.89189	-0.041	0.061	20.7233	14.11	11.96
511	511a	2010	0.96	1.59892	0.00307692	0.423077	21.6788	52.83	11.5
511	511a	2011	0.83045	1.38028	-0.00388889	0.555556	22.0042	23.26	6.9
511	511a	2012	0.826389	1.70051	0.0189744	0.589744	22.0842	23.34	11.28
511	511a	2013	0.91	1.85294	0.0138235	0.5	21.947	23.49	8.78
511	511a	2014	0.932785	3.30579	-0.075	0.611111	22.0042	1.67	-0.44
511	511a	2015	0.915713	4.19948	-0.03375	0.541667	21.5987	-2.92	-2.94
511	511a	2016	0.905326	2.66484	-0.130556	0.638889	22.0042	-12.18	-9.87
513	513a	2010	0.946746	3.27869	0.121622	0.27027	22.0316	25.45	18.23
513	513a	2011	0.979592	1.45652	0.0378378	0.567568	22.0316	27.51	20.34
513	513a	2012	0.976331	1.95382	0.0857143	0.446429	22.446	27.79	20.49
513	513a	2013	0.995556	1.82648	0.0166667	0.454545	22.6103	28.24	20.22
513	513a	2014	0.964844	1.91781	0.024	0.7	22.3327	24.17	17.3
513	513a	2015	0.928889	2.35149	0.0407407	0.407407	22.8151	28.37	20.25
513	513a	2016	0.964844	2	0.0506173	0.567901	22.8151	28.21	20.23
513	513a	2017	0.984375	2.01258	0.307692	0.392308	23.2882	35.24	24.94
513	513a	2018	0.994083	1.2069	0.0505882	0.335294	23.5565	33.77	24.66
514	514a	2010	0.928889	1.75705	0.0347826	0.478261	22.2493	27.18	13.77
514	514a	2011	0.879017	1.06667	0.0415094	0.45283	22.391	25.66	13.03
514	514a	2012	0.832645	1.1226	0.0180488	0.414634	22.1343	-4.9	1.51
514	514a	2013	0.8976	1.0705	0.0439024	0.365854	22.1343	21.65	12.8
514	514a	2015	0.954082	1.90217	0.00653061	0.44898	22.3125	-7.93	5.83
514	514a	2016	0.918368	1.97568	0.000411765	0.490196	22.3525	20.79	11.76
514	514a	2017	0.943311	1.26783	0.0044	0.46	22.3327	29.26	11.37
514	514a	2018	0.91493	0.943683	0.00666667	0.469697	22.6103	11	8.95
516	516a	2010	0.941736	1.84502	0.118182	0.163636	20.8186	54.31	13.36
516	516a	2011	0.985308	1.74603	0.0419355	0.645161	21.8547	70.52	13.89
516	516a	2012	0.956597	1.51515	0.09375	0.29375	21.1933	61.15	15.1
516	516a	2013	0.995556	1.80055	0.0333333	0.638889	22.0042	61.81	14.45
516	516a	2014	0.969754	3.1339	0.16	0.153333	21.1287	23.83	14.11
516	516a	2015	0.888889	3.38983	0.045283	0.377358	22.391	68.19	14.61
516	516a	2016	0.888889	3.05755	0.0387097	0.0203226	21.8547	74.26	13.94
516	516a	2017	0.92562	2.05832	0.0344828	0.37931	22.4811	22.02	9.7
516	516a	2018	0.96	1.50479	0.30137	0.205479	22.7111	31.01	19.53
517	517a	2010	0.972222	1.10028	0.0347222	0.736111	22.6973	33.16	14.58
517	517a	2011	0.982987	1.06796	0.0777778	0.377778	22.2273	29.83	13.78
517	517a	2012	0.981405	1.02804	0.0876923	0.461538	22.5951	26.81	14.47
517	517a	2013	0.9375	1.04496	0.054878	0.609756	22.8274	32.1	15.42
517	517a	2014	0.96	1.15	0.057377	0.262295	22.5316	26.02	15.01
517	517a	2015	0.954082	3.15259	0.0149254	0.328358	22.6254	60.5	17.37
517	517a	2016	0.928889	2.16216	-0.0154762	0.5	22.8515	25.8	9.6
517	517a	2017	0.944637	1.43939	0.0415385	0.692308	23.2882	26.75	13.9
517	517a	2018	0.932785	1.11111	0.0229167	0.833333	23.9013	29.94	13.38
518	518a	2010	0.92562	7.58836	0.0096875	0.0854167	20.6824	8.46	9.47
518	518a	2011	0.91493	4.12371	0.00257732	0.0556701	20.6928	17.83	6.76
518	518a	2012	0.888889	4.49069	0.0153846	0.0912088	20.629	20.03	8.71
518	518a	2013	0.950617	4.25273	-0.120732	0.112195	20.5248	-0.22	0.62
518	518a	2014	0.888889	6.96822	-0.0112195	0.117073	20.5248	18.15	6.98
518	518a	2015	0.986159	8.98204	-0.13253	0.277108	20.5369	-6.63	-0.75
518	518a	2016	0.950617	9.31373	0.00219178	0.30137	20.4086	17.06	6.41
518	518a	2017	0.9775	7.83262	0.011828	0.27957	20.6507	17.62	7.28
518	518a	2018	0.987654	4.10367	0.0205479	0.178082	20.4086	3.63	2.45
519	519a	2010	0.931947	5.625	0.0229167	0.25	19.9893	11.09	9.73
519	519a	2011	0.928889	2.75424	-0.0685714	0	19.6734	7.32	4.71
519	519a	2012	0.946746	5.06329	0.0102632	0.0526316	19.7557	12.34	6.85
519	519a	2013	0.96	1.30081	0.077551	0.265306	22.3125	19.85	16.03
519	519a	2014	0.975069	0.152749	0.0147368	0.0921053	22.0583	20.19	16.6
519	519a	2015	0.982222	2.13178	-0.000102371	0.0174286	21.976	17.44	13.37
519	519a	2016	0.8704	1.45631	-0.0015942	0.0565217	22.6548	13.27	9.3
519	519a	2017	0.821006	1.2333	0.0002	0.000292308	22.5951	14.68	9.12
519	519a	2018	0.83402	1.05769	0.035	0.26	23.0259	18.9	13.53
520	520a	2010	0.852071	1.28535	0.00153846	0.846154	22.7774	13.2	7.68
520	520a	2011	0.84	1.24717	-0.1	0.977273	22.898	-1.54	-3.82
520	520a	2012	0.881094	1.50476	-0.333333	1.08889	22.2273	1.84	-1.96
520	520a	2013	0.9375	10.981	-11.2195	13.1707	19.8317	1.51	-2.48
520	520a	2015	0.888889	25.3411	0.244898	0.44898	20.0099	15.59	11.13
520	520a	2016	0.972222	15.7197	0.0183019	0.490566	20.0884	16.1	7.1
520	520a	2017	0.968858	8.25336	0.0445455	0.0636364	19.2091	16.71	11.07
520	520a	2018	0.968858	5.08744	0.0551724	0.224138	19.4854	20.34	11.59
521	521a	2010	0.930748	1.29213	0.0464789	0.619718	22.6834	21.43	13.52
521	521a	2011	0.888889	0.960526	0.0117105	0.618421	22.7514	24.31	13.78
521	521a	2012	0.902344	0.963245	0.0357143	0.557143	22.6692	28.38	15.38
521	521a	2013	0.8775	1.03286	0.0329412	0.623529	22.8633	22.09	15.61
521	521a	2014	0.972222	1.10988	0.0311111	0.622222	22.9205	25.3	15.43
521	521a	2015	0.993056	1.21279	0.00230769	0.615385	22.9315	26.12	13.18
521	521a	2016	0.963719	1.12	0.024	0.5	23.0259	21.33	14.19
521	521a	2017	0.8064	1	0.00225	0.6875	23.4959	26.44	13.44
521	521a	2018	0.793389	0.897436	0.008	0.591667	23.2082	15.34	13.2
522	522a	2010	0.846881	3.23529	0.0791667	0.583333	21.5987	55.04	15.44
522	522a	2012	0.944637	2.85714	0.137037	0.444444	21.7165	22.3	15.39
523	523a	2010	0.954082	2.25322	0.0177778	0.466667	20.6179	15.94	9.55
523	523a	2011	0.944637	1.64474	0.0193333	0.32	21.1287	19.22	7.53
523	523a	2012	0.91	1.79348	0.0111111	0.461111	21.3111	20.71	10.51
523	523a	2013	0.918368	2.24	0.01375	0.541667	21.5987	14.5	10.18
523	523a	2014	0.922839	2.12625	0.0167857	0.607143	21.7529	17.52	10.1
523	523a	2015	0.930748	2.5779	0.00857143	0.685714	21.976	17.51	9.79
523	523a	2016	0.930748	1.84652	0.00928571	0.571429	22.1584	20.95	9.75
523	523a	2017	0.888889	1.41372	0.00695652	0.586957	22.2493	21.18	9.46
523	523a	2018	0.979592	1.07496	0.00464789	0.732394	22.6834	18.75	9.62
524	524a	2010	0.986159	3.93487	0.00918919	0.175676	20.4222	21.2	9.09
524	524a	2011	0.91	2.51397	0.0277778	0.166667	20.3948	20.67	9.15
524	524a	2012	0.994898	2.42915	0.0424658	0.178082	20.4086	20.83	9.37
524	524a	2013	0.972222	2.2339	0.0426667	0.16	20.4356	28.77	17.95
524	524a	2014	0.922839	4.60948	0.0302632	0.276316	20.4488	22.19	11.61
524	524a	2015	0.922839	6.64294	0.0464286	0.27381	20.5489	18.47	9.86
524	524a	2016	0.955679	5.15826	0.0364706	0.270588	20.5607	20.6	10.54
524	524a	2017	0.944637	1.46396	0.0431818	0.431818	22.2049	29.09	16.85
524	524a	2018	0.955679	1.17904	0.0478261	0.434783	22.2493	32.03	19.03
525	525a	2010	0.962192	1.97832	-0.00259459	0.810811	22.0316	13.29	8.04
525	525a	2011	0.954082	1.29412	0.0109091	0.190909	21.9172	15.13	10.12
525	525a	2012	0.918368	1.20614	0.032967	0.648352	22.9315	17.16	13.41
525	525a	2013	0.96	1.26214	0.0147619	0.333333	22.1584	18.75	14.84
525	525a	2014	0.9775	1.40187	0.0372727	0.618182	23.1212	20.85	17.4
525	525a	2015	0.950617	1.57959	0.0333333	0.411765	22.3525	23.22	18.08
525	525a	2016	0.91	1.42857	0.0318841	0.42029	22.6548	21.18	16.03
525	525a	2017	0.928889	1.53226	0.06	0.666667	23.2082	26.88	23.09
525	525a	2018	0.826389	1.19403	0.0582418	0.626374	22.9315	24.43	19.76
526	526a	2010	0.902344	6.25	0.0578947	0.189474	19.0625	15.59	3.37
526	526a	2011	0.983351	3.38384	0.0204545	0.263636	19.2091	19.67	9.08
526	526a	2012	0.8775	4.6798	0.01	0.282609	19.2536	23.6	8.6
526	526a	2013	0.84	9.59596	-0.0304545	0.327273	19.2091	-4.77	3.08
526	526a	2014	0.8976	9.45274	0.01	0.215	19.1138	23.26	8.26
526	526a	2015	0.979592	19.7015	-0.0382353	0.558824	19.6445	-13.19	1.81
526	526a	2016	0.83045	2.06395	-0.0319231	0.961538	21.6788	9.66	-0.26
526	526a	2018	0.832645	1.45205	-0.048	1.08	21.6396	27.93	8.93
527	527a	2010	0.778547	1.90024	0.0952381	0.619048	24.4609	57.84	16.35
527	527a	2011	0.979592	1.25839	0.0833333	0.416667	23.9013	81.46	23.44
528	528a	2010	0.852071	1.82796	0.0789474	0.526316	23.6677	57.86	17.63
528	528a	2011	0.782222	1.14035	0.0565217	0.565217	23.8588	65.5	20.38
528	528a	2012	0.786983	1.06195	0.0304348	0.565217	23.8588	62.64	16.2
528	528a	2013	0.702479	0.900901	0.015	0.590909	23.8143	70.52	18.95
528	528a	2014	0.986159	1.25	0.00904762	0.571429	23.7678	59.57	16.93
528	528a	2015	0.979592	1.02941	0.00105	0.55	23.719	18.41	12.78
528	528a	2016	0.875433	0.970874	0.006875	0.44375	23.4959	68.02	13.55
528	528a	2017	0.928889	1.01382	0.0175	0.45	23.4959	20.88	14.83
528	528a	2018	0.952741	0.954198	0.0323077	0.615385	23.9814	23.53	18.17
529	529a	2010	0.99093	2.31621	-0.0293103	0.0258621	20.1785	23.09	11.12
529	529a	2011	0.872449	2.16216	-0.0119298	0.0112281	20.1611	20.9	9.48
529	529a	2012	0.879017	3.47107	-0.0208955	0.179104	20.3228	20.92	9.48
529	529a	2013	0.964844	3.23077	-0.0180556	0.263889	20.3948	22.11	10.08
529	529a	2014	0.952741	3.80952	0.1	0.266667	21.1287	23.33	12.91
529	529a	2015	0.972222	4.96552	-0.0164835	0.351648	20.629	22	10.42
529	529a	2016	0.980975	4.46541	0.372222	0.327778	21.3111	21.85	9.39
529	529a	2017	0.91	2.20588	0.08	0.3	21.4164	28.84	17.97
529	529a	2018	0.972222	1.46919	0.0904762	0.257143	21.4652	30.45	19.26
530	530a	2010	0.918368	1.40893	0.037931	0.37931	21.788	18.06	11.98
530	530a	2011	0.975069	1.11475	0.03	0.387097	21.8547	26.13	17.13
530	530a	2012	0.91493	1.05442	0.0448276	0.344828	21.788	23.72	18.76
530	530a	2013	0.96	1.31313	0.0652174	0.230435	21.5562	64.64	20.66
530	530a	2014	0.976331	1.37705	0.0354839	0.319355	21.8547	23.72	18.36
530	530a	2015	0.918368	1.61765	0.0393939	0.212121	21.9172	67.96	17.63
530	530a	2016	0.969754	1.38554	0.036	0.34	22.3327	20.56	17.05
530	530a	2017	0.888889	1.08541	0.0357143	0.375	22.446	20.79	16.93
530	530a	2018	0.9375	0.825853	0.0196429	0.375	22.446	18.07	15.24
531	531a	2010	0.984375	1.13565	-0.00722222	0.666667	21.3111	26.83	13.9
531	531a	2011	0.979592	1.00154	0.0169231	0.661538	22.5951	19.35	8.62
531	531a	2012	0.964844	1.22785	0.0367089	0.683544	22.7901	30.17	19.05
531	531a	2013	0.955679	1.16806	0.0440476	0.678571	22.8515	33.58	22.01
531	531a	2014	0.950617	1.73565	0.0471698	0.528302	22.391	28.19	22.89
531	531a	2015	0.950617	1.55317	0.0583333	0.52381	22.8515	26.9	20.59
531	531a	2017	0.816327	1.08696	0.00983871	0.548387	22.5478	21.66	14.5
531	531a	2018	0.75	0.92233	0.072973	0.567568	22.7247	26.67	15.83
532	532a	2010	0.816327	2.74194	0.0175	0.208333	20.9056	50.2	13.08
532	532a	2011	0.944637	2.7451	0.077551	0.00755102	20.0099	20.46	15.43
532	532a	2012	0.9375	2.99897	0.0963636	0.0381818	20.1254	19.6	15.47
532	532a	2013	0.964844	4.62963	0.0681818	0.181818	20.8186	21.06	15.87
532	532a	2014	0.982222	4.72727	0.0418182	0.218182	20.8186	20.62	13.76
532	532a	2015	0.96	8.19672	0.0142857	0.32967	20.629	21.52	13.34
532	532a	2016	0.952741	3.87755	0.02	0.6	21.1287	12.06	6.29
532	532a	2017	0.852071	2.17949	0.0282609	0.652174	21.5562	20.01	12.7
532	532a	2018	0.982987	1.93798	0.009	0.65	21.4164	22.81	13.81
533	533a	2010	0.993056	3.48548	0.123077	0.246154	20.9856	8.29	3.63
533	533a	2011	0.99654	1.99095	0.1	0.158333	20.9056	3.89	8.43
533	533a	2012	0.986159	1.69421	-0.01	0.313333	21.1287	12.96	9.47
533	533a	2013	0.975069	1.25326	0.006875	0.375	21.1933	16.41	10.79
533	533a	2015	0.92562	2.15827	0.0404762	0.47619	22.1584	17.28	10.31
533	533a	2016	0.986159	3.06748	0.0787879	0.363636	21.9172	19.31	16.16
533	533a	2017	0.99093	2.17391	-0.018125	0.3625	21.1933	17.76	9.6
533	533a	2018	0.979592	1.3253	-0.48	0.64	21.6396	0.04	-1.75
534	534a	2010	0.991736	1.63934	0.0325	0.475	20.9056	28.18	12.09
534	534a	2011	0.984375	1.2782	0.0115385	0.530769	20.9856	30.03	14.1
534	534a	2012	0.979592	1.20805	-0.00866667	0.273333	21.1287	33.91	17.29
534	534a	2013	0.99	1.125	-0.0346667	0.306667	21.1287	37.33	20.61
534	534a	2014	0.964844	1.26074	0.0117143	0.542857	21.976	34.97	18.26
534	534a	2016	0.931947	3.81356	0.0366667	0.304762	21.4652	24.73	15.26
534	534a	2017	0.982222	3.15353	0.01	0.205	21.4164	27.74	15.06
534	534a	2018	0.922839	2.38462	0.0131818	0.286364	21.5117	30.43	14.04
536	536a	2010	0.854876	1.35881	0.121429	0.000571429	21.7529	57.02	16.63
536	536a	2011	0.854876	1.20879	0.1	0.26087	22.2493	64.29	22.11
536	536a	2012	0.928889	1.36442	0.0722222	0.183333	22.0042	66.24	21.85
536	536a	2013	0.9375	1.33883	0.0546392	0.618557	22.9954	59.97	14.87
536	536a	2014	0.972222	1.25	0.0978723	0.361702	22.2708	62.48	11.46
536	536a	2015	0.859375	1.33779	0.004	0.655556	22.9205	61.03	10.61
536	536a	2016	0.775623	1.32275	0.00246667	0.14	23.4313	60.58	16.56
536	536a	2017	0.75	1.04762	0.04	0.194118	23.5565	20.53	15.08
536	536a	2018	0.683594	0.890052	-0.0647059	0.294118	23.5565	-3.87	-3.14
537	537a	2010	0.826389	2.20588	0.062963	0.666667	21.7165	31.13	13.66
537	537a	2011	0.826389	1.48148	0.14	0.533333	21.8219	31.49	14.97
537	537a	2012	0.875433	1.67683	0.130303	0.545455	21.9172	31.86	16.02
537	537a	2013	0.918368	1.20482	0.0267606	0.0309859	20.3808	14.71	16.5
537	537a	2014	0.913495	1.41372	0.030137	0.0315068	20.4086	18.99	14.88
537	537a	2015	0.888889	1.37672	0.03	0.6625	22.8027	28.66	12.71
537	537a	2016	0.900277	1.08696	0.03	0.833333	23.6136	20.66	15.65
537	537a	2017	0.902344	1.01449	0.026506	0.855422	25.1421	31.27	17.59
537	537a	2018	0.902344	1.01316	0.0944444	0.55	23.6136	34.51	18.57
538	538a	2010	0.946746	5.50459	0.122368	0.421053	22.7514	54.35	17.94
538	538a	2011	0.930748	4.07041	0.148387	0.370968	22.5478	64.43	19.92
538	538a	2012	0.9375	4.76636	0.0849315	0.39726	22.7111	68.85	22.27
538	538a	2013	0.964844	5.81395	0.176923	0.3	23.2882	73.85	23.53
538	538a	2014	0.956597	4.35583	0.15625	0.3125	23.4959	28.7	21.82
538	538a	2015	0.968858	4.19689	0.0714286	0.5	23.3623	29.99	22.23
538	538a	2016	0.9424	3.57724	0.116	0.348	23.9421	29.53	21.67
538	538a	2017	0.969754	4.33213	0.110714	0.342857	24.0555	30.4	22.58
538	538a	2018	0.972222	2.86184	0.052381	0.714286	23.7678	31.63	23
539	539a	2010	0.968858	1.04046	0.0625	0.39375	23.4959	58.85	12.85
539	539a	2011	0.927515	0.987342	0.00666667	0.666667	24.3868	65.28	10.28
539	539a	2012	0.888889	1.01979	0.0322727	0.3	23.8143	56.26	13.48
539	539a	2013	0.89876	0.942563	0.025	0.617647	24.9428	70.23	25.34
539	539a	2014	0.928889	1.0275	0.0623188	0.594203	24.9574	32.9	21.94
539	539a	2015	0.993056	1.04312	0.111111	0.214815	24.0191	74.19	23.29
539	539a	2016	0.879017	0.96181	0.0777778	0.185185	24.0191	65.01	17.01
539	539a	2017	0.879017	0.943662	0.0259259	0.185185	24.0191	21.98	9.02
539	539a	2018	0.864266	0.914052	0.0124658	0.575342	25.0137	20.86	7.86
540	540a	2010	0.8775	1.85484	0.0475	0.916667	23.2082	32.06	16.39
540	540a	2011	0.928889	1.33333	0.0294444	0.888889	23.6136	52.82	17.75
540	540a	2012	0.918368	1.23552	0.0245455	0.8	23.1212	64.8	17.9
540	540a	2013	0.918368	1.09589	0.0208333	0.916667	24.3068	67.44	23.83
540	540a	2014	0.922839	1.2212	0.0764706	0.588235	23.5565	67.57	22.32
540	540a	2015	0.888889	1.42599	0.1	0.576923	23.9814	32.79	22.99
541	541a	2010	0.9775	4.15335	0.0870968	0.103226	21.8547	58.68	15.72
541	541a	2011	0.972222	2.46835	0.0903226	0.0967742	21.8547	58.02	21.17
541	541a	2012	0.975069	1.71014	0.114706	0.132353	21.947	21.29	14.77
541	541a	2013	0.982222	1.81009	0.0735294	0.152941	21.947	25.91	19.51
541	541a	2014	0.888889	2.54011	0.0648649	0.2	22.0316	26.11	19.52
541	541a	2015	0.9375	3.1405	0.00633333	0.165	22.515	20.72	13.16
541	541a	2016	0.918368	1.96721	0.174603	0.222222	22.5638	30.42	23.98
541	541a	2017	0.930748	1.93662	0.122807	0.192982	22.4637	29.02	22.95
541	541a	2018	0.918368	1.39535	0.0660714	0.25	22.446	28.1	20.84
543	543a	2010	0.946746	1.02362	0.0130769	0.569231	23.2882	17.29	10.16
543	543a	2011	0.98892	0.945946	-0.00606667	0.66	23.4313	1.63	6.49
543	543a	2012	0.993056	0.988372	0.0135294	0.705882	23.5565	11.85	8.48
543	543a	2013	0.852071	0.917431	0.292308	0.0553846	22.5951	29.67	23.05
543	543a	2014	0.955679	1.04348	0.0695652	0.434783	23.8588	29.54	20.32
543	543a	2015	0.984375	1.09649	0.0869565	0.421739	23.8588	31.11	22.62
543	543a	2016	0.905326	0.95941	0.0444444	0.444444	24.0191	22.71	16.22
543	543a	2017	0.905326	0.830189	0.0409091	0.109091	23.1212	19.67	8.95
543	543a	2018	0.9375	0.795848	0.022069	0.517241	24.0906	17.72	12.54
544	544a	2010	0.995244	2.20662	0.0777778	0.355556	20.6179	23.19	13.49
544	544a	2011	0.981405	2.62774	0.0585714	0.5	21.0597	18.57	11.86
544	544a	2012	0.982222	2.16783	0.075	0.4	20.9056	4.68	12.39
544	544a	2013	0.987654	2.16216	0.0273333	0.446667	21.1287	20.43	13.2
544	544a	2015	0.946746	2.72727	0.0394737	0.510526	21.3651	21.34	13.95
544	544a	2016	0.913495	1.40323	0.0363636	0.0890909	22.428	18.96	14.86
544	544a	2017	0.950617	1.30178	0.0470588	0.176471	22.6402	23.72	19.98
544	544a	2018	0.9375	0.935094	0.0620253	0.278481	22.7901	31.04	21.81
545	545a	2010	0.875433	5.80357	-0.213636	1.18182	19.2091	2.56	1.26
545	545a	2011	0.875433	4.84694	-0.028	1.2	19.1138	4.69	3.46
545	545a	2013	0.968858	1.7094	-0.00132653	0.00193878	20.7031	21.16	13.39
545	545a	2014	0.96	1.70616	0.02	0.233333	21.4652	14.93	9.3
545	545a	2015	0.943311	2.7381	0.0681818	0.0681818	21.5117	21.79	14.35
545	545a	2016	0.931947	2.37037	0.0444444	0.292593	21.7165	20.46	13.6
545	545a	2017	0.99654	2.07273	0.0607143	0.267857	21.7529	24.15	15.44
545	545a	2018	0.872449	1.3099	0.0322581	0.354839	21.8547	15.79	10.53
546	546a	2010	0.946746	4.73251	-0.0118182	0.681818	19.2091	24.14	9.01
546	546a	2011	0.946746	3.06604	0.052381	0.595238	19.8558	20.79	9.94
546	546a	2012	0.872449	3.07329	0.195238	0.433333	19.1626	16.23	0.62
546	546a	2013	0.84	3.44828	0.055	0.19375	18.8907	20.18	12.02
546	546a	2014	0.9375	1.17359	-0.0133333	0.0252381	21.4652	20.38	11.3
546	546a	2015	0.979592	1.62471	-0.0104762	0.0619048	21.4652	25.9	14.47
546	546a	2016	0.969754	1.38672	0.196875	0.184375	21.8864	35.51	22.74
546	546a	2017	0.848765	1.87735	-0.0108108	0.0648649	22.0316	27.61	16.01
546	546a	2018	0.930748	1.18765	0.0535714	0.5	22.8515	29.79	15.22
547	547a	2010	0.91	1.92513	0.0273684	0.278947	21.3651	43.73	12.62
547	547a	2011	0.872449	1.33028	0.05	0.194118	21.2539	38.38	6.46
547	547a	2012	0.918368	1.35135	0.0576923	0.315385	21.6788	49.11	17.56
547	547a	2013	0.83402	1.44366	0.06	0.29	21.4164	46.39	17.39
547	547a	2014	0.994083	3.73563	0.0657143	0.285714	21.976	58.22	14.55
547	547a	2015	0.98892	2.79823	0.00645833	0.135417	22.2919	22.5	15.5
547	547a	2018	0.954082	1.28617	0.0548387	0.225806	22.9533	20.94	15.7
548	548a	2010	0.9375	1.77273	0.0285	0.25	21.4164	20.14	13.89
548	548a	2011	0.852071	1.15942	0.03	0.188889	21.3111	16.31	11.06
548	548a	2012	0.979592	1.25	0.0205	0.245	21.4164	20.76	13.97
548	548a	2013	0.905326	1.4433	0.00777778	0.177778	21.3111	15.59	10.15
548	548a	2014	0.852071	2.21649	0.01	0.226316	21.3651	17.95	13.06
548	548a	2015	0.848765	3.20388	0.00357143	0.266667	21.4652	14.38	9.24
548	548a	2016	0.928889	2.06751	0.0208333	0.345833	21.5987	19.05	13.39
548	548a	2017	0.92562	1.82692	0.0571429	0.214286	21.4652	23.3	16.72
548	548a	2018	0.786983	1.26761	0.0147619	0.233333	21.4652	20.36	13.25
550	550a	2010	0.964844	2.32143	0.154545	0.454545	23.1212	73.16	17.96
550	550a	2011	0.979592	1.61017	0.158333	0.366667	23.2082	71.15	22.72
550	550a	2012	0.9375	1.45038	0.136364	0.3	23.1212	70.47	25.16
550	550a	2013	0.932785	1.69697	0.11875	0.45	23.4959	76.49	24.99
550	550a	2014	0.92562	1.69231	0.116667	0.4	23.6136	80.18	22.97
550	550a	2015	0.793389	1.51659	0.104762	0.433333	23.7678	84.76	22.84
550	550a	2016	0.859375	1.30612	0.0636364	0.445455	23.8143	58.76	20.49
550	550a	2017	0.854876	0.984848	0.0391304	0.434783	23.8588	21.04	15.61
550	550a	2018	0.875433	0.940171	0.0209524	0.452381	23.7678	8.19	16.28
551	551a	2010	0.984375	1.91275	0.0366667	0.466667	21.8219	14.28	11.54
551	551a	2011	0.986159	1.23418	0.0272727	0.0909091	20.8186	14.88	11.78
551	551a	2012	0.888889	1.33127	0.0121875	0.5	21.8864	11.01	7.31
551	551a	2013	0.816327	1.60819	0.0273529	0.5	21.947	11.71	8.71
551	551a	2014	0.888889	1.67683	0.0239394	0.454545	21.9172	17.2	13.07
551	551a	2015	0.98892	2.07831	0.00545455	0.484848	21.9172	11.65	7.9
551	551a	2016	0.987654	1.54613	0.0075	0.16875	21.1933	11.92	8.77
551	551a	2017	0.928889	1.27962	0.0309524	0.5	22.1584	16.78	13.48
551	551a	2018	0.928889	1.0274	0.0133333	0.18	21.1287	13.85	10.82
552	552a	2010	0.930748	4.00641	0.0919355	0.306452	20.2452	17.88	14.24
552	552a	2011	0.89876	3.26975	0.0972603	0.315068	20.4086	19.85	13.69
552	552a	2012	0.907372	1.22047	0.0882353	0.568627	22.3525	25.04	17.43
552	552a	2013	0.9375	1.39616	0.0767857	0.553571	22.446	25.74	19.1
552	552a	2014	0.775623	1.34921	0.052381	0.571429	22.5638	20.8	15.15
552	552a	2015	0.715556	1.1879	0.0193548	0.333333	22.9533	17.15	11.6
552	552a	2016	0.683594	1.21681	0.0244444	0.311111	22.9205	18.62	12.22
552	552a	2017	0.905326	1.1213	0.065625	0.28125	22.985	26.56	19.19
552	552a	2018	0.888889	0.90099	0.066	0.25	23.0259	27.84	20.37
553	553a	2010	0.932785	2.33831	0.012	0.45	21.4164	15.18	9.36
553	553a	2011	0.982222	1.48472	0.0243478	0.478261	21.5562	14.15	8.28
553	553a	2012	0.966942	1.49378	0.05	0.458333	21.5987	19.18	13.84
553	553a	2013	0.955679	2.47232	0.118519	0.444444	21.7165	24.9	18.28
553	553a	2014	0.888889	2.59386	0.173333	0.303333	21.8219	26.05	19.43
553	553a	2016	0.99093	2.68456	-0.027	0.32	21.8219	11.1	5.03
553	553a	2017	0.859375	1.03535	0.0375	0.525	24.4121	19.58	14.22
553	553a	2018	0.928889	0.981308	0.016	0.055	23.719	27.33	18.33
554	554a	2010	0.946746	3.58272	0.00757895	0.0810526	20.672	14.44	9.44
554	554a	2011	0.96	3.00107	0.00989247	0.055914	20.6507	12.06	11.4
554	554a	2012	0.96	2.10632	0.024	0.099	20.7233	12.69	7.73
554	554a	2013	0.975069	1.9469	0.0141667	0.158333	20.9056	11.91	6.91
554	554a	2014	0.9375	3.21101	0.005	0.175	20.9056	14.98	9.98
554	554a	2015	0.975069	4.62264	0.01	0.145455	20.8186	11.31	6.31
554	554a	2016	0.9775	4.0367	0.00916667	0.133333	20.9056	11.7	6.32
554	554a	2017	0.96	2.90598	0.00233333	0.2	20.9056	14.74	9.69
554	554a	2018	0.912209	1.88976	0.00161538	0.284615	20.9856	11.11	6.34
555	555a	2010	0.963719	18.4874	0.0627119	3.22034	17.893	12.25	8.25
555	555a	2011	0.946746	29.5154	0.0268865	6.52174	16.951	9.18	5.18
555	555a	2012	0.996094	40	-0.436842	8.42105	16.7599	4.29	0.29
555	555a	2013	0.905326	1.31012	-0.0107143	0.307143	21.0597	23.54	12.32
555	555a	2014	0.986159	1.45312	0.0453125	0.53125	22.5796	24.1	13.03
555	555a	2015	0.979592	2.17096	0.05	0.554054	22.7247	28.11	13.72
555	555a	2016	0.913495	1.47368	0.0072973	0.135135	22.0316	26.61	11.07
555	555a	2017	0.963719	1.58879	0.0290909	0.527273	23.1212	25.11	11.72
555	555a	2018	0.963719	1.40187	0.00427273	0.518182	23.1212	27.94	8.94
557	557a	2014	0.993056	15.5797	0.005	0.538462	19.3762	20.82	7.82
557	557a	2015	0.9375	1.22486	0.0109091	0.272727	22.428	1.44	-0.81
557	557a	2016	0.968858	1.32673	0.00166	0.22	22.3327	16.64	5.07
557	557a	2018	0.972222	1.0052	0.0258621	0.144828	22.4811	19.47	11.15
558	558a	2010	0.943311	1.48936	0.0447368	0.763158	22.0583	30.17	15.01
558	558a	2011	0.973703	1.23377	0.000944444	0.611111	21.3111	23.9	8.95
558	558a	2012	0.996094	1.2415	0.00847458	0.79661	22.4982	18.5	8.92
558	558a	2013	0.979592	1.19808	-0.01	0.45	21.3111	23.91	8.83
558	558a	2015	0.950617	8.12721	-0.122727	0.372727	21.5117	0.47	-0.73
558	558a	2017	0.9775	2.94118	0.0173077	0.461538	21.6788	25.59	7.83
558	558a	2018	0.9856	1.85455	-0.025	0.423077	21.6788	-8.75	4.01
559	559a	2010	0.9375	2.59901	0.0580247	0.493827	22.8151	52.16	13.82
559	559a	2011	0.91	1.59091	0.0816667	0.366667	22.515	55.41	19.35
559	559a	2012	0.976331	1.40187	0.044186	0.534884	22.875	57.01	19.19
559	559a	2013	0.955679	1.43737	0.0618557	0.608247	22.9954	61.67	19.36
559	559a	2014	0.944637	2.52101	0.065	0.625	23.2082	61.4	21.66
559	559a	2015	0.872449	4.72441	0.0646154	0.630769	23.2882	63.45	22.02
559	559a	2016	0.99093	3.21739	0.105634	0.43662	22.6834	60.11	20.12
559	559a	2017	0.979592	2.95652	0.0895522	0.343284	22.6254	26.58	20.02
559	559a	2018	0.982222	1.75	0.0958904	0.383562	22.7111	25.22	20.11
560	560a	2010	0.9375	1.25	0.0111765	0.647059	21.2539	21.62	10.94
560	560a	2011	0.950617	1.05516	0.022381	0.738095	22.1584	21.51	11.27
560	560a	2012	0.931947	1.01266	0.04	0.7	22.1096	23.03	13.4
560	560a	2013	0.907372	1.01871	0.0103846	0.615385	21.6788	21.92	13.39
560	560a	2014	0.931947	1.36161	0.0273077	0.576923	21.6788	16.62	11.55
560	560a	2015	0.955679	1.4918	0.00327869	0.377049	22.5316	5.19	8.06
560	560a	2017	0.964844	1.11111	0.0053	0.32	23.0259	16.49	9.35
560	560a	2018	0.918368	1.03261	0.0388889	0.494444	23.6136	27.54	17.23
561	561a	2010	0.982987	2.42188	0.0769231	0.384615	20.9856	22.01	13.4
561	561a	2011	0.941736	1.88811	0.0857143	0.378571	21.0597	22.09	12.45
561	561a	2012	0.982222	1.60494	0.02	0.4375	21.1933	17.01	8.63
561	561a	2013	0.859375	2.51497	0.0176471	0.4	21.2539	15.84	8.5
561	561a	2014	0.83045	3.19372	0.016875	0.4125	21.1933	20.03	8.82
561	561a	2015	0.859375	4.22907	0.0310526	0.473684	21.3651	17.75	10.76
561	561a	2016	0.846881	3.59307	0.0478261	0.478261	21.5562	16.67	10.88
561	561a	2017	0.808594	2.33813	0.0216667	0.5	21.5987	15.66	9.85
561	561a	2018	0.968858	1.64948	0.0329167	0.458333	21.5987	13.8	11.57
562	562a	2010	0.969754	1.64179	0.0481481	0.740741	24.0191	59.9	16.9
562	562a	2011	0.9375	1.40845	0.0309524	0.666667	23.7678	72.36	12.91
562	562a	2012	0.875433	1.53605	0.0266667	0.5	24.1245	65.83	20.58
563	563a	2010	0.810964	3.33333	0.0683333	0.383333	20.9056	57.64	13.64
563	563a	2011	0.902344	3.30579	0.133333	0.3	20.9056	52.9	15.98
563	563a	2012	0.872449	1.74157	0.0722222	0.0833333	22.0042	55.01	14.65
563	563a	2013	0.872449	1.95929	0.0794872	0.107692	22.0842	60.96	14.52
563	563a	2014	0.913495	2.58216	0.0813953	0.102326	22.1819	30.65	13.29
563	563a	2015	0.84	2.40275	0.0517241	0.126437	22.8866	59.7	13.68
563	563a	2017	0.905326	1.48148	0.037234	0.159574	22.964	29.02	11.72
563	563a	2018	0.954082	0.97561	0.0266667	0.158333	23.2082	30.3	11.3
564	564a	2010	0.96	1.40288	0.0210714	0.714286	21.7529	44.18	11.38
564	564a	2011	0.972222	1.18132	0.0167742	0.709677	21.8547	19.44	8.99
564	564a	2012	0.84	1.03627	0.0101961	0.647059	22.3525	18.7	11.37
564	564a	2013	0.9375	1.04322	0.00940299	0.746269	22.6254	18.87	11
564	564a	2014	0.902344	1.09772	0.01	0.721311	22.5316	18.46	12.52
564	564a	2015	0.918368	1.53173	0.00394366	0.676056	22.6834	18.6	7.61
564	564a	2016	0.994083	1.03376	0.00069697	0.154545	24.2198	61.42	12.17
564	564a	2018	0.84	0.900901	0.00375	0.134375	24.189	20.89	10.02
565	565a	2010	0.950617	1.61972	0.1	0.333333	20.9056	20.89	11.89
565	565a	2011	0.918368	1.6178	-0.212121	0.565657	20.7132	47.98	-1.91
565	565a	2012	0.872449	1.80952	0.058	0.47	20.7233	8.96	7.37
565	565a	2013	0.902344	1.75439	0.0393617	0.37234	20.6614	19.63	14.11
565	565a	2014	0.98892	2.72823	0.0473684	0.336842	20.672	17.39	14
565	565a	2015	0.963719	6.41509	0.14	0.28	20.7233	23.21	21.35
565	565a	2016	0.954082	4.3609	0.169231	0.269231	20.9856	20.14	17.9
565	565a	2017	0.930748	2.29299	0.0386667	0.313333	21.1287	15.34	12.35
565	565a	2018	0.982222	1.4966	0.03	0.26	21.1287	15.62	12.38
566	566a	2010	0.975069	6.2963	0.0345455	0.536364	20.8186	17.92	11.3
566	566a	2011	0.950617	2.57426	0.055	0.345	21.4164	21.13	17.18
566	566a	2012	0.992215	2.21014	0.0343478	0.478261	21.5562	19.12	15.09
566	566a	2013	0.96	2.07493	0.00551724	0.586207	21.788	22.63	15.02
566	566a	2014	0.954082	2.58856	0.003375	0.5	21.5987	21.48	14.91
566	566a	2015	0.928889	4.5082	-0.000243611	0.466667	21.8219	20.47	14.04
566	566a	2016	0.9375	1.87305	0.0342466	0.328767	22.7111	23.93	17.1
566	566a	2018	0.987654	1.16505	-0.00670732	0.487805	22.8274	20.71	10.42
567	567a	2010	0.9375	4.40678	0.108333	0.154167	19.2961	29.71	14.96
567	567a	2011	0.902344	3.16964	0.00303327	0.147826	19.2536	20.18	8.97
567	567a	2012	0.9375	5.09259	0.0357143	0.0385714	19.1626	8.34	5.13
567	567a	2013	0.964844	4	0.0181818	0.0404545	19.2091	-1.36	9.64
567	567a	2014	0.966942	5.6962	0.015625	0.24375	19.5838	12.18	9.62
567	567a	2015	0.966942	19.214	0.1	0.0478261	19.2536	20.4	13.82
567	567a	2016	0.982222	5.23438	0.00230769	0.846154	20.9856	23.37	7.25
568	568a	2010	0.913495	4.23412	0.2875	0.3125	22.8027	61.37	19.32
568	568a	2011	0.905326	2.8	0.258333	0.441667	23.2082	65.79	25.42
568	568a	2012	0.852071	3.52564	0.28125	0.3625	23.4959	77.59	25.81
568	568a	2013	0.859375	2.26277	0.290909	0.0754545	23.1212	90.87	28.19
568	568a	2014	0.859375	2.42424	0.0753846	0.261538	23.2882	67.46	24.4
568	568a	2015	0.902344	3.10606	0.127273	0.0636364	23.1212	69.41	26.11
568	568a	2016	0.943311	3.57664	0.175	0.06	23.2082	70.35	26.2
568	568a	2017	0.982222	4.94949	0.13	0.22	23.719	37.11	25.1
568	568a	2018	0.966942	2.87611	0.144444	0.116667	23.6136	37.94	24.94
570	570a	2010	0.902344	1.81287	0.0352941	0.382353	21.947	16.06	11.3
570	570a	2011	0.905326	1.21951	0.0186207	0.37931	21.788	14.31	9.63
570	570a	2012	0.928889	1.28205	0.0173333	0.4	21.8219	15.95	10.4
570	570a	2013	0.918368	1.44737	0.0253333	0.4	21.8219	17.52	10.41
570	570a	2014	0.913495	1.70347	0.020625	0.375	21.8864	17.38	10.26
570	570a	2015	0.902344	1.98142	0.0225	0.375	21.8864	16.43	10.74
570	570a	2016	0.96	1.6129	0.0169444	0.361111	22.0042	15.26	10.71
570	570a	2017	0.954082	1.12903	0.0127027	0.405405	22.0316	12.46	10.34
570	570a	2018	0.918368	0.932203	0.0177143	0.428571	21.976	16.12	11.06
571	571a	2010	0.888889	2.32877	0.0909091	0.186364	21.5117	19.04	14.15
571	571a	2011	0.902344	1.95312	0.0769231	0.461538	21.6788	21.56	15.76
571	571a	2012	0.963018	1.48936	0.1375	0.06125	21.1933	22.37	15.5
571	571a	2013	0.975069	1.14114	0.0484848	0.30303	21.9172	17.54	11.39
571	571a	2014	0.981405	1.2528	0.0590909	0.145455	21.5117	19.39	13.16
571	571a	2015	0.928889	1.72131	0.0269565	0.16087	21.5562	17.94	11.18
571	571a	2016	0.963719	1.60321	0.0372	0.22	21.6396	16.5	9.67
571	571a	2017	0.963719	1.29344	0.0072	0.204	21.6396	15.25	7.48
571	571a	2018	0.969754	1.20567	-0.0192	0.212	21.6396	-1.23	-2.84
572	572a	2010	0.943311	1.10236	0.0163333	0.0583333	22.515	15.73	12.15
572	572a	2011	0.922839	0.755725	0.0423077	0.361538	23.2882	12.81	9.97
572	572a	2012	0.952741	0.685039	0.00261538	0.0646154	22.5951	0.59	1.65
572	572a	2013	0.888889	0.797101	0.000676923	0.0692308	22.5951	15.02	10.44
572	572a	2014	0.888889	0.931677	-0.000676923	0.0692308	22.5951	15.84	9.14
572	572a	2015	0.946746	1.03448	0.0153846	0.06	22.5951	18.86	11.52
572	572a	2016	0.918368	0.934066	0.000722222	0.477778	23.6136	20.05	8.87
572	572a	2017	0.872449	0.949367	0.0353846	0.04	22.5951	1.89	0.13
572	572a	2018	0.9375	0.8	-0.209091	0.518182	23.1212	-0.41	-2.03
573	573a	2010	0.808594	1.33858	0.0188	0.44	21.6396	21.46	10.65
573	573a	2011	0.944637	1.35458	0.0338889	0.238889	21.3111	24.77	9.23
573	573a	2012	0.902344	1.46154	0.0242308	0.423077	21.6788	26.27	10.22
573	573a	2013	0.902344	1.53584	0.0248276	0.448276	21.788	27.74	11.6
573	573a	2014	0.964844	1.44578	0.00181818	0.515152	21.9172	23.77	7.24
573	573a	2015	0.928889	2.16301	-0.000833333	0.391667	21.5987	12.89	1.42
573	573a	2016	0.75	2.78986	0.0678571	0.357143	21.7529	26.33	20.44
573	573a	2017	0.965707	1.42857	0.0110345	0.413793	21.788	18.56	8.84
573	573a	2018	0.948347	1.06628	0.0114286	0.514286	21.976	33.99	14.99
576	576a	2010	0.950617	3.27635	-0.102941	0.485294	20.3376	0.92	0.47
576	576a	2011	0.987654	2.74123	-0.164835	0.857143	20.629	-3.58	-11.27
576	576a	2012	0.83045	2.6087	0.05	0.804348	20.6399	13.16	8.94
576	576a	2013	0.832645	2.22973	0.0266667	0.306667	21.1287	13.7	8.67
576	576a	2014	0.848765	2.73973	0.00666667	0.286667	21.1287	4	6.45
576	576a	2015	0.972222	3.16327	0.09	0.325	21.4164	18.15	11.46
576	576a	2016	0.964844	4.49367	0.129412	0.1	21.2539	16.05	9.38
576	576a	2017	0.9375	6.28099	-0.35	0.0725	20.9056	5.68	-1.93
576	576a	2018	0.902344	1.85629	0.0647059	0.305882	21.2539	17.36	14.34
578	578a	2010	0.91	1.23016	0.0923077	0.476923	23.2882	18.95	16.12
581	581a	2010	0.793389	2.81065	0.185106	0.319149	22.2708	24.12	18.21
581	581a	2011	0.986159	2.39596	0.181818	0.272727	22.428	59.99	20.32
581	581a	2012	0.982222	1.8018	0.0870588	0.117647	22.8633	61.05	20
581	581a	2013	0.972222	2.1374	0.0949495	0.171717	23.0158	66.07	21.66
581	581a	2014	0.972222	1.86207	0.118182	0.145455	23.1212	28.5	22.93
581	581a	2015	0.972222	1.71975	0.109091	0.145455	23.1212	28.76	23.31
581	581a	2016	0.931947	1.44509	0.108333	0.133333	23.2082	28.12	23.31
581	581a	2017	0.965707	1.33663	0.1875	0.15	23.4959	29.47	24.06
581	581a	2018	0.979592	1.00478	0.119048	0.209524	23.7678	29.08	23.92
582	582a	2010	0.793389	2.08078	0.0487805	0.585366	20.5248	16.34	12.2
582	582a	2011	0.854876	1.38889	0.0414894	0.595745	20.6614	16.3	9.64
582	582a	2012	0.966942	1.6	0.0333333	0.59596	20.7132	16.44	10.08
582	582a	2013	0.968858	1.10852	0.0686047	0.546512	22.875	27.33	22.44
582	582a	2014	0.98892	1.27907	0.00360465	0.581395	22.875	23.01	18.24
582	582a	2015	0.966942	1.20968	0.008	0.1	22.428	18.89	13.87
582	582a	2016	0.979592	1.13821	0.04	0.408333	23.2082	21.4	15.54
582	582a	2017	0.905326	1.09375	0.0162712	0.169492	22.4982	22.91	16.68
582	582a	2018	0.96	0.994152	0.0417647	0.394118	23.5565	24.65	17.2
584	584a	2010	0.950617	1.48571	0.0457143	0.457143	21.976	17.06	12.96
584	584a	2011	0.905326	1.05691	0.0273913	0.382609	21.5562	15.89	11.27
584	584a	2012	0.845663	1.23656	0.00891892	0.513514	22.0316	14.99	8.49
584	584a	2013	0.881094	1.47632	0.1	0.222727	21.5117	30.26	24.4
584	584a	2015	0.83045	2.88136	0.00466667	0.293333	21.8219	14.16	8.07
584	584a	2017	0.722991	2.98913	0.00583333	0.404167	21.5987	17.81	11.81
584	584a	2018	0.808594	1.44766	0.00583333	0.4	21.5987	19.9	12.89
585	585a	2010	0.902344	3.67299	-0.0109524	0.642857	20.5489	2.93	6.69
585	585a	2011	0.984375	3.59066	-0.0589286	0.535714	20.1434	-1.47	0.84
585	585a	2012	0.9375	3.21285	0.022	0.46	20.0301	10.7	7.48
585	585a	2013	0.96	3.67171	0.0220455	0.340909	19.9023	12.56	7.59
585	585a	2014	0.91	5.7971	0.0127083	0.416667	19.9893	13.27	7.57
585	585a	2016	0.944637	12.4378	-0.238095	0.261905	19.8558	-2.16	-1.49
585	585a	2018	0.944637	3.36634	-0.029697	1.24242	19.6146	14.09	11.46
586	586a	2010	0.96	2.6465	0.166667	0.416667	19.2961	16.56	13.7
586	586a	2011	0.96	2.6975	0.0304545	0.372727	19.2091	20.77	8.93
586	586a	2012	0.918368	2.33463	0.0118182	0.35	19.2091	12.32	7.04
586	586a	2013	0.826389	2.86299	0.075	0.320833	19.2961	13.65	8.81
586	586a	2016	0.9375	7.97101	0.00690909	0.527273	20.1254	21.97	6.97
586	586a	2017	0.975069	6.77362	0.00168991	0.535714	20.1434	21.76	6.76
586	586a	2018	0.950617	4.34057	-0.0390476	0.304762	19.1626	15.6	5.97
587	587a	2011	0.913495	2.31884	0.285714	0.371429	21.0597	17.65	14.12
587	587a	2012	0.859375	2.51282	-0.0156627	0.0807229	20.5369	22.03	12.31
587	587a	2013	0.859375	2.7027	0.0681818	0.454545	21.5117	23.63	14.53
587	587a	2014	0.778547	2.16783	0.0482759	0.517241	21.788	18.39	10.54
587	587a	2015	0.75	1.41361	0.0163158	0.578947	23.6677	19.29	9.2
587	587a	2016	0.75	1.11111	0.0195652	0.23913	22.9425	28.54	17.74
587	587a	2017	0.691358	1.08033	-0.00718182	0.354545	23.1212	20.55	12.27
587	587a	2018	0.987654	0.96463	-0.1	0.774194	24.1573	-1.83	-2.72
589	589a	2010	0.994083	1.24088	0.00854167	0.729167	22.2919	20.75	12.23
589	589a	2011	0.956597	1.03399	0.0135211	0.690141	22.6834	21.64	11.56
589	589a	2012	0.966942	1.0089	0.0128358	0.671642	22.6254	20.84	12.57
589	589a	2013	0.918368	1.01717	0.0223684	0.684211	22.7514	21.91	12.45
589	589a	2014	0.905326	1.13052	0.0175258	0.618557	22.9954	16.5	11.06
589	589a	2015	0.852071	1.16071	-0.0236364	0.7	23.1212	9.08	3.42
589	589a	2016	0.852071	1.05769	0.0015	0.68	23.0259	4.15	6.57
589	589a	2017	0.859375	1.02881	-0.0182796	0.666667	22.9533	2.89	-4.18
589	589a	2018	0.852071	0.92381	0.0088	0.71	23.0259	15.94	8.3
590	590a	2010	0.922839	5.9754	0.0275	0.35	19.807	21.8	14.71
590	590a	2011	0.928889	3.48837	0.0166667	0.4	20.2124	21.11	14.06
590	590a	2012	0.996914	3.55114	0.425926	0.103704	20.1071	32.59	22.86
590	590a	2013	0.984375	6.14828	-0.0176	0.122	20.0301	0.14	-3.09
590	590a	2014	0.888889	6.81431	-0.870968	0.483871	19.5521	0.64	-2.08
590	590a	2015	0.955005	10.5622	0.0102632	0.552632	19.7557	22.48	10.45
590	590a	2016	0.955679	7.60697	0.013	0.55	19.807	22.22	12.47
590	590a	2017	0.912209	4.34783	0.179104	0.144776	20.3228	20.14	8.98
590	590a	2018	0.986159	2.44798	-0.0463415	0.292683	20.5248	-1.25	0.48
591	591a	2010	0.979592	1.82609	0.00826087	0.782609	21.5562	19.09	9.68
591	591a	2011	0.964844	1.37037	0.00118519	0.814815	21.7165	17.09	6.91
591	591a	2012	0.888889	1.40411	0.0157895	0.842105	21.3651	18.29	8.08
591	591a	2013	0.979592	1.54574	0.00625	0.8125	21.8864	23.32	13.1
591	591a	2014	0.944637	2.04819	0.00140909	0.863636	21.5117	16.88	6.67
591	591a	2015	0.943311	1.01322	-0.00294118	0.00341176	22.8633	15.48	13.1
591	591a	2016	0.9375	1.04027	0.0226667	0.6	24.1245	16.32	13.82
591	591a	2017	0.922839	1.11111	0.000857143	0.000242857	23.3623	17.95	16.17
591	591a	2018	0.859375	0.935673	0.0252941	0.617647	24.2496	21.41	18.6
592	592a	2010	0.859375	1.76166	0.0157143	0.357143	21.0597	47.22	12.44
592	592a	2011	0.875433	2.08791	0.0441667	0.216667	20.9056	35.81	7
592	592a	2012	0.786983	2.51366	0.0158333	0.2	20.9056	41.36	7.24
592	592a	2013	0.928889	3.98907	0.0105556	0.266667	21.3111	43.76	8.92
592	592a	2014	0.913495	6.97674	0.0315385	0.238462	20.9856	10.67	8.75
592	592a	2015	0.918368	4.73684	0.0167742	0.023871	21.8547	10.64	8.02
592	592a	2016	0.928889	3.35731	0.0248485	0.0424242	21.9172	46.21	8.25
592	592a	2018	0.9375	1.4186	0.0192105	0.147368	22.0583	14.51	8.75
593	593a	2010	0.922839	3.53461	0.00897059	0.588235	20.3376	19.77	9.25
593	593a	2011	0.867769	2.60337	0.0784615	0.492308	20.2925	22.6	12.27
593	593a	2012	0.984375	2.71132	0.0253968	0.460317	20.2612	16.71	8.68
593	593a	2013	0.9775	1.87638	0.0276923	0.113846	20.2925	25.18	15.88
593	593a	2014	0.975069	2.47074	0.00807018	0.01	20.1611	21.55	11.86
593	593a	2015	0.96	4.43038	0.125806	0.00725806	20.2452	18.79	8.74
593	593a	2016	0.872449	2.1519	-0.0325	0.3	21.1933	5.7	2.46
593	593a	2017	0.950617	1.96532	0.03	0.25	21.1933	18.85	8.65
593	593a	2018	0.918368	1.65644	-0.11875	0.44375	21.1933	-6.52	-2.5
594	594a	2010	0.928889	1.41876	0.000227273	0.25	22.2049	19.17	8.68
594	594a	2011	0.997934	0.970655	-0.005	0.272727	22.2049	-10.57	-1.97
594	594a	2012	0.931947	1.03365	-0.0114286	0.238095	22.1584	-1.42	-5.44
594	594a	2013	0.993426	0.900474	-0.0547619	0.309524	22.1584	3.45	1.82
595	595a	2010	0.888889	3.2345	-0.216216	0.72973	20.4222	1.08	-1.21
595	595a	2011	0.979592	2.38908	0.00147727	0.75	20.5954	7.93	5.88
595	595a	2012	0.946746	2.25653	0.00964286	0.738095	20.5489	7.88	4.59
595	595a	2013	0.928889	1.88679	-0.109091	0.709091	20.8186	1.03	-2.97
595	595a	2014	0.928889	2.47619	0.021	0.75	20.7233	10.19	5.54
595	595a	2015	0.96	2.89256	-0.116667	0.383333	20.9056	1.76	-2.24
595	595a	2016	0.963018	5	-0.0575	0.441667	20.9056	3.42	-0.58
595	595a	2017	0.986159	2.12766	-0.00123529	0.576471	21.2539	14.92	6.75
595	595a	2018	0.963719	1.63934	-0.0505556	0.611111	21.3111	-0.32	-1.34
596	596a	2010	0.9775	9.13978	0.158824	0.458824	21.2539	30	18.44
596	596a	2011	0.972222	4.48113	0.125	0.375	22.1096	34.14	21.14
596	596a	2012	0.987654	3.38983	0.137736	0.358491	22.391	78.26	25.26
596	596a	2013	0.968858	2.06186	0.106897	0.362069	22.4811	71.35	24.25
596	596a	2014	0.96	2.96412	0.095082	0.344262	22.5316	32.4	20.49
596	596a	2015	0.888889	2.64624	0.1	0.319444	22.6973	30.97	18.41
596	596a	2016	0.969754	2.63158	0.0977011	0.321839	22.8866	72.06	22.79
596	596a	2017	0.928889	3.23529	0.125	0.306818	22.898	35.91	23.06
596	596a	2018	0.859375	2.32	0.170213	0.234043	22.964	35.64	22.64
597	597a	2010	0.918368	1.58645	0.0101786	0.625	22.446	47.77	11.65
597	597a	2011	0.808594	1.12436	-0.0644068	0.694915	22.4982	0.81	0.71
597	597a	2012	0.859375	1.05175	0.00188889	0.644444	22.2273	18.08	6.87
597	597a	2013	0.84	1.09934	-0.0344828	0.758621	22.4811	3.01	3.5
597	597a	2014	0.75	1.16686	0.00976744	0.674419	22.875	17.71	9.07
597	597a	2015	0.673469	1.26582	-0.0442857	0.714286	22.6692	2.64	0.68
597	597a	2016	0.609375	1.22574	0.00265306	0.755102	23.0056	18.54	7.89
597	597a	2017	0.64	1.32075	0.00836364	0.727273	23.1212	14.12	9.52
597	597a	2018	0.715556	1.19658	0.0166667	0.675	23.2082	14.18	10.86
598	598a	2010	0.931947	2.47104	0.0923077	0.365385	21.6788	54.33	15.56
598	598a	2011	0.944637	1.31171	0.0830986	0.478873	22.6834	66.03	21.92
598	598a	2012	0.852071	1.31737	0.0879518	0.481928	22.8395	59.35	19.3
598	598a	2013	0.888889	1.53846	0.044	0.36	23.0259	56.95	16.67
598	598a	2014	0.8775	1.72131	0.0633333	0.391667	23.2082	57.17	16.17
598	598a	2015	0.867769	1.90141	0.0453488	0.27907	22.875	69.37	17.43
598	598a	2016	0.9936	1.47929	0.034	0.38	23.0259	67.53	18.12
598	598a	2017	0.954082	1.32979	0.0484211	0.452632	23.6677	25.31	17.87
598	598a	2018	0.975069	1.05263	0.047619	0.466667	23.7678	26.49	18.18
599	599a	2010	0.954082	1.29512	0.00765957	0.680851	22.2708	14.47	9.47
599	599a	2011	0.972222	1.11789	0.00734694	0.693878	22.3125	11.65	7.54
599	599a	2012	0.987654	1.06029	0.00777778	0.592593	21.7165	18.53	7.93
599	599a	2013	0.907372	1.11111	0.00571429	0.673469	22.3125	19.04	8.28
599	599a	2014	0.83045	1.22772	0.0113725	0.490196	22.3525	18.56	8.4
599	599a	2015	0.986159	1.64407	0.00486486	0.432432	22.0316	15.46	8.85
599	599a	2016	0.954082	1.33793	0.00291667	0.625	22.6973	16.54	9.5
599	599a	2017	0.994898	1.15752	0.0119048	0.666667	22.8515	17.2	9.83
599	599a	2018	0.986159	0.936455	0.000245902	0.508197	22.5316	-1.12	8.01
600	600a	2010	0.979592	1.07438	0.00308333	0.666667	23.2082	21.6	8.6
600	600a	2011	0.91	1.02564	0.001	0.75	23.4959	22.42	9.42
600	600a	2012	0.91	1	0.0255319	0.340426	22.2708	25.57	12.57
600	600a	2013	0.900277	0.944444	0.0461538	0.365385	22.3719	28.2	21.59
600	600a	2014	0.84	1.14625	0.108	0.56	23.9421	31.77	23.72
600	600a	2015	0.9375	1.16279	0.181818	0.127273	23.1212	34.57	24.19
600	600a	2016	0.930748	1.06164	0.0655172	0.551724	24.0906	33.54	22.97
600	600a	2017	0.872449	1.02564	0.01	0.580645	24.1573	25.44	12.44
600	600a	2018	0.888889	0.909091	0.03	0.0381818	23.1212	26.94	13.94
601	601a	2010	0.984375	1.17857	0.00809524	0.619048	22.8515	20.01	9.73
601	601a	2011	0.943311	0.979192	0.0106098	0.597561	22.8274	16.49	6.23
601	601a	2012	0.9775	0.989399	0.0192982	0.438596	22.4637	23.54	13.56
601	601a	2013	0.954082	1.09321	0.0258065	0.370968	22.5478	25.77	16.75
601	601a	2014	0.984375	1.27758	0.0474576	0.322034	22.4982	24.78	17.5
601	601a	2015	0.96	1.88014	0.0352941	0.505882	22.8633	30.02	19.23
601	601a	2016	0.944637	1.5855	0.045614	0.263158	22.4637	31.61	21.28
601	601a	2017	0.944637	1.30862	0.05	0.478261	22.9425	29.54	20.47
601	601a	2018	0.9375	0.92	0.0619048	0.269841	22.5638	29.63	19.38
602	602a	2010	0.972222	3.16832	-0.055	0.75	21.4164	6.22	7.22
602	602a	2011	0.888889	1.09489	0.21875	0.0046875	21.8864	25.32	14.47
602	602a	2012	0.875433	1.07692	0.0723077	0.630769	23.2882	26.68	15.66
603	603a	2010	0.918368	11.6883	0.02	0.55	18.7572	16.56	7.56
603	603a	2011	0.918368	1.80952	0.4	0.318182	20.8186	29.83	22.86
603	603a	2012	0.84	2.47619	0.490909	0.0418182	20.8186	23.83	16.98
603	603a	2013	0.808594	2.30474	0.393617	0.05	20.6614	22.39	16.47
603	603a	2014	0.808594	5.04425	0.145455	0.281818	20.8186	23.15	16.25
603	603a	2015	0.8775	5.39007	0.3	0.257143	21.0597	14.29	7.63
603	603a	2016	0.928889	2.8169	0.117857	0.0678571	21.7529	20.8	14.58
603	603a	2017	0.99654	1.77725	0.0793103	0.0482759	21.788	21.18	15.48
603	603a	2018	0.996914	1.85984	0.0827586	0.32069	21.788	19.75	16.23
605	605a	2011	0.9375	3.30827	-0.01125	0.6875	18.8907	4.12	3.6
605	605a	2012	0.955679	8.69565	0.0228571	0.542857	18.7572	11.67	9.22
605	605a	2013	0.793389	3.16456	-0.0255319	0.276596	19.9682	5.01	2.01
605	605a	2014	0.859375	1.42857	0.01625	0.541667	21.5987	19.94	9.76
605	605a	2015	0.918368	2.33607	0.00646154	0.0207692	20.9856	20.64	10.41
605	605a	2016	0.9775	1.50289	0.0334783	0.417391	21.5562	19.92	9.83
605	605a	2017	0.982987	1.27434	0.0315789	0.561404	22.4637	20.21	12.51
605	605a	2018	0.9375	1.08833	0.0146032	0.587302	22.5638	21.36	11.17
606	606a	2010	0.852071	2.96	-0.0025	0.425	20.9056	18.35	7.78
606	606a	2011	0.91	2.34783	0.0309091	0.4	20.8186	-4.9	4.75
606	606a	2012	0.944637	1.72185	-0.0108333	0.208333	20.9056	17.49	7.18
606	606a	2013	0.9375	2.26027	5.04035e-05	0.181818	20.8186	21.55	12.1
606	606a	2014	0.9375	2.40602	-0.1	0.353846	20.9856	0.41	-0.89
606	606a	2015	0.928889	8.91089	-0.159574	0.170213	20.6614	-2.97	-1.88
606	606a	2016	0.96	2.14058	-0.00724138	0.0231034	21.788	12.76	10.05
606	606a	2017	0.982222	1.61458	0.0205263	0.239474	22.0583	22.93	10.46
606	606a	2018	0.979592	1.27098	0.0261905	0.309524	22.1584	22.14	11.72
607	607a	2010	0.900277	2.73292	-0.1125	0.75	21.1933	2.86	0.97
607	607a	2011	0.922839	1.69591	0.0241176	0.705882	21.2539	11.66	7.68
607	607a	2012	0.913495	1.78218	-0.0031	0.75	21.4164	11.14	7.46
607	607a	2014	0.816327	3.28205	0.0769231	0.0319231	21.6788	16.46	13.65
607	607a	2015	0.966942	3.55649	0.005	0.0203846	21.6788	53.54	16.13
607	607a	2016	0.954082	2.62626	0.0966667	0.323333	21.8219	67.96	15.85
607	607a	2017	0.773242	1.625	-0.00657143	0.122857	21.976	16.06	12.57
607	607a	2018	0.867769	1.53846	0.05	0.34375	21.8864	16.95	12.35
608	608a	2010	0.91493	1.39319	0.0692308	0.553846	22.5951	35.92	16.92
608	608a	2011	0.848765	0.974441	0.0282609	0.608696	22.2493	20.59	12.22
608	608a	2012	0.888889	1.14202	0.0586957	0.586957	22.2493	28.26	15.45
608	608a	2013	0.950617	1.0514	0.022093	0.593023	22.875	31.96	14.95
608	608a	2014	0.91493	0.982143	-0.0472727	0.627273	23.1212	-5.28	-0.84
608	608a	2015	0.888889	1.06796	0.0068	0.61	23.0259	28.53	10.6
608	608a	2016	0.880177	1.32653	0.00602941	0.720588	22.6402	-5.82	-0.57
608	608a	2017	0.995556	1.13573	0.0263889	0.486111	22.6973	32.9	13.9
608	608a	2018	0.950617	0.987842	-0.0285714	0.3	21.7529	29.11	10.11
609	609a	2010	0.702479	2.61261	0.0762887	0.463918	20.6928	30.45	15.69
609	609a	2011	0.84	1.66667	0.130769	0.630769	20.9856	21.26	16.18
609	609a	2012	0.859375	1.51899	0.006875	0.6875	21.1933	-0.51	14.13
609	609a	2013	0.888889	1.50838	0.0555556	0.344444	21.3111	20.96	14.27
609	609a	2014	0.946746	2.39362	0.0631579	0.310526	21.3651	33.12	14.5
609	609a	2015	0.928889	2.52525	0.0128571	0.285714	21.0597	26.41	10.2
609	609a	2016	0.905326	2.40566	0.20625	0.175	21.1933	13.52	14.5
609	609a	2017	0.902344	1.82857	0.0244444	0.227778	21.3111	26.03	15.59
609	609a	2018	0.976331	1.0101	-0.0106667	0.0573333	21.1287	6.36	2.34
610	610a	2010	0.993056	2.77778	0.0278351	0.56701	20.6928	21.38	10.67
610	610a	2011	0.9375	2.25225	0.0323529	0.308824	20.3376	17.11	8.96
610	610a	2012	0.99723	2.2293	0.0377049	0.196721	20.229	21.68	10.16
610	610a	2013	0.920898	2.33281	0.0203125	0.28125	20.277	21.24	9.75
610	610a	2014	0.84	3.81282	-0.0218182	0.181818	20.1254	4.41	4.53
610	610a	2015	0.996094	3.01724	0.00781818	0.245455	20.8186	16.43	6.95
610	610a	2016	0.888889	2.89855	0.0153846	0.323077	20.9856	20.79	8.44
610	610a	2017	0.922839	2.35714	-0.00658333	0.341667	20.9056	8.19	5.4
610	610a	2018	0.888889	1.73554	0.0716667	0.283333	20.9056	28.64	16.32
611	611a	2010	0.984375	2.46781	0.0507692	0.0707692	20.2925	14.77	11.28
611	611a	2011	0.944637	2.18409	0.00983871	2.14677e-05	20.2452	10.46	0.46
611	611a	2012	0.950617	2.08914	-0.0638889	0.180556	20.3948	-0.57	0.65
611	611a	2013	0.778547	2.02703	0.015493	0.197183	20.3808	13.61	7.91
611	611a	2014	0.75	3.38983	-0.0704225	0.225352	20.3808	0.59	0.68
611	611a	2015	0.972222	9.20398	-0.944444	0.472222	19.7016	-1.74	-3.06
611	611a	2017	0.984375	1.88482	-0.0186047	0.406977	20.5724	-5.43	-6.43
611	611a	2018	0.984375	1.71598	-0.0941176	0.647059	21.2539	6.82	-2.86
612	612a	2010	0.96	3.0303	0.03	0.475	22.1096	41.34	11.63
612	612a	2011	0.972222	1.56504	0.077551	0.510204	22.3125	60.28	14.42
612	612a	2012	0.972222	1.44715	-0.00172222	0.5	22.4097	58.94	6.96
612	612a	2013	0.946746	1.25	0.0361111	0.402778	22.6973	12.33	9.86
612	612a	2014	0.986159	1.63934	0.0395604	0.483516	22.9315	13.82	10.53
612	612a	2015	0.950617	1.3905	-0.00732558	0.453488	22.875	11.57	5.86
612	612a	2016	0.922839	2.06044	0.0111236	0.47191	22.9093	5.85	0.43
612	612a	2017	0.900277	1.74263	0.024	0.373333	22.7382	13.04	10.37
612	612a	2018	0.888889	1.06183	-0.0594595	0.432432	22.7247	1.81	-0.52
613	613a	2010	0.996914	14.2857	0.00567463	0.266667	18.603	8.73	6.74
613	613a	2011	0.96	8.22034	-0.0441667	0.3	18.603	3.39	1.47
613	613a	2012	0.852071	9.48276	0.0175	0.266667	18.603	9.94	6.96
613	613a	2013	0.872449	13.1579	-0.02	0.290909	18.516	5.52	2.95
613	613a	2014	0.913495	19.2982	0.0227273	0.272727	18.516	9.36	6.93
613	613a	2015	0.875433	48.5714	-0.075	0.28	18.4207	1.18	-0.23
613	613a	2016	0.918368	43.8095	-0.0245455	0.281818	18.516	4.39	3.15
613	613a	2017	0.997732	26.2857	0.0333333	0.114943	18.2814	9.84	8.58
613	613a	2018	0.975069	27.2109	0.00734285	0.123596	18.3041	8.67	7.39
615	615a	2010	0.952741	1.80328	0.00108333	0.408333	20.9056	14.39	9
615	615a	2011	0.948347	1.18644	-0.0663636	0.481818	20.8186	5.68	1.56
615	615a	2012	0.902344	1.29252	0.0116667	0.458333	20.9056	12.5	7.46
615	615a	2013	0.972222	1.66667	-0.0308333	0.5	20.9056	7.41	3.44
615	615a	2015	0.954082	1.25341	0.047619	0.252381	21.4652	16.46	11.3
615	615a	2016	0.954082	1.40762	-0.0463158	0.226316	21.3651	15.22	12.18
615	615a	2017	0.976331	1.20087	-0.0268182	0.368182	21.5117	20.54	16.32
615	615a	2018	0.984375	1.05691	0.05	0.416667	21.5987	16.71	11.14
616	616a	2010	0.946746	1.2035	0.0727273	0.522727	22.2049	33.23	16.86
616	616a	2011	0.902344	1.00304	0.025	0.522727	22.2049	32.05	15.77
616	616a	2012	0.968858	1.12069	0.0258333	0.633333	23.2082	31.42	15.14
616	616a	2013	0.98892	1.02564	0.00375	0.6	23.2082	27.72	13.3
616	616a	2015	0.99093	1.82648	0.025	0.488636	22.898	30.65	14.25
616	616a	2016	0.955679	1.34831	-0.019697	0.409091	22.6103	31.8	2.56
616	616a	2017	0.918368	1.07843	-0.00110294	0.426471	22.6402	23.31	6.29
616	616a	2018	0.84	0.801815	0.0530303	0.272727	22.6103	16.76	15.28
617	617a	2010	0.75	2.88538	0.00216	0.68	21.6396	6.99	10.55
617	617a	2011	0.75	1.60991	-0.0303125	0.75	21.8864	5.1	4.13
617	617a	2012	0.793389	1.60142	-0.00464286	0.75	21.7529	0.9	5.73
617	617a	2013	0.964844	1.58798	-0.0026087	0.695652	21.5562	9.11	7.35
617	617a	2014	0.96	2	-0.0545455	0.727273	21.5117	1	0.34
617	617a	2015	0.918368	2.79279	-0.0345455	0.772727	21.5117	2.26	1.33
617	617a	2016	0.75	0.851613	-0.00463768	0.0434783	24.9574	18.97	12.14
617	617a	2017	0.793389	1.00462	0.016092	0.83908	27.4918	24.94	17.91
617	617a	2018	0.867769	0.998878	0.000753623	0.000202899	24.9574	26.59	19.1
619	619a	2010	0.92562	1.40719	0.0545455	0.363636	21.9172	17.46	12.99
619	619a	2011	0.995556	0.935961	0.0246429	0.357143	21.7529	18.47	12.57
619	619a	2012	0.91	1.22494	0.0676471	0.441176	21.947	21.14	16.46
619	619a	2013	0.922839	1.01149	0.0454545	0.393939	21.9172	20.17	15.3
619	619a	2014	0.966942	1.23153	0.0292683	0.341463	22.1343	22.27	15.33
619	619a	2015	0.872449	1.71355	0.0307692	0.333333	22.0842	21.85	14.95
619	619a	2016	0.852071	1.4433	0.0233333	0.313333	21.8219	19.53	12.95
619	619a	2017	0.918368	1.10795	0.0278571	0.232143	21.7529	14.26	7.8
619	619a	2018	0.821006	0.791557	0.000815789	0.315789	22.0583	14.2	7.96
620	620a	2011	0.96	1.10947	0.0882353	0.632353	22.6402	34.32	16.14
620	620a	2012	0.918368	1.03774	0.0554545	0.681818	23.1212	37.78	20.93
620	620a	2013	0.950617	1.03825	0.0118519	0.222222	22.4097	37.46	19.68
620	620a	2014	0.905326	1.33603	0.016	0.84	23.9421	31.26	12.26
620	620a	2015	0.905326	1.29412	2.43834e-05	0.528571	23.3623	32.94	14.31
620	620a	2016	0.880177	1.18834	0.01125	0.6	23.4959	35.54	16.54
620	620a	2017	0.944637	1.05263	0.0168627	0.843137	24.6551	36.85	18.13
620	620a	2018	0.950617	0.951493	-0.014	0.573333	23.4313	40	21
622	622a	2013	0.9375	2.55814	0.0255814	0.395349	19.8793	9.91	6.8
622	622a	2014	0.954082	4.81283	-0.114286	0.428571	19.6734	2.71	-0.46
622	622a	2015	0.826389	17.6471	-0.106897	0.413793	19.4854	1.13	-0.98
622	622a	2016	0.852071	8.79828	0.0292683	0.536585	19.8317	19.11	13.89
622	622a	2017	0.888889	5.55556	0.0769231	0.461538	19.7817	0.81	-0.25
622	622a	2018	0.96	9.64912	0.0267647	0.411765	19.6445	12.51	8.43
623	623a	2010	0.872449	2.40506	0.164557	0.0822785	22.7901	50.35	20.47
623	623a	2011	0.84	1.48515	0.197802	0.0879121	22.9315	60.98	21.42
623	623a	2012	0.888889	1.45455	0.0479167	0.0833333	22.985	56.78	20.58
623	623a	2013	0.946746	1.40496	0.0916667	0.125	23.2082	60.51	21.17
623	623a	2014	0.905326	2.17391	0.0785714	0.0785714	23.3623	25.01	20.39
623	623a	2015	0.979592	1.46465	0.205882	0.0117647	23.5565	63.74	22.79
623	623a	2016	0.972222	1.37931	0.0666667	0.0116667	23.6136	59.66	22.94
623	623a	2017	0.946746	1.23288	0.0818182	0.0590909	23.8143	26.5	21.98
623	623a	2018	0.930748	0.809717	0.0368	0.136	23.9421	23.64	19.92
625	625a	2010	0.872449	1.27869	0.0666667	0.666667	24.1245	49.04	17.42
625	625a	2011	0.872449	1.0411	0.0251351	0.594595	24.3342	52.46	13.64
625	625a	2012	0.964844	1.25813	0.0304348	0.673913	24.5519	68.34	16.68
625	625a	2013	0.968858	1.61049	0.0711538	0.596154	24.6745	62.59	18.73
625	625a	2014	0.848765	1.57819	0.119118	0.588235	24.9428	25.91	22.81
625	625a	2015	0.75	1.45414	0.113636	0.579545	25.2006	27.78	24.45
625	625a	2016	0.872449	1.21495	0.0909091	0.572727	25.4237	26.52	23.27
625	625a	2017	0.995556	1.03774	0.062	0.54	25.3284	24.49	21.63
625	625a	2018	0.986159	0.812834	0.00232558	0.465116	25.1776	11.53	12.62
626	626a	2010	0.928889	1.26943	0.0307692	0.820513	22.0842	20.62	11.62
626	626a	2011	0.888889	1.14919	0.0118	0.82	22.3327	17.27	8.27
626	626a	2012	0.83045	1.08911	0.0129412	0.0341176	18.9513	16.86	7.86
626	626a	2013	0.979592	1.11111	0.00339286	0.821429	22.446	17.9	8.9
626	626a	2014	0.950617	1.14713	0.0761905	0.052381	19.1626	20.92	12.47
626	626a	2016	0.944637	1.62602	0.0153333	0.00153333	22.2273	21.12	12.12
626	626a	2017	0.888889	1.44444	-0.105	0.00135	22.1096	3.78	4.78
626	626a	2018	0.966942	1.09195	0.0132857	0.614286	22.6692	17.5	8.5
627	627a	2010	0.966942	3.43434	0.0145	0.185	21.4164	37.12	9.52
627	627a	2011	0.968858	2.28723	-0.0611111	0.227778	21.3111	31.47	3.06
627	627a	2012	0.905326	2.08738	0.009	0.23	21.4164	41.12	7.2
627	627a	2013	0.968858	1.99074	-0.0366667	0.295238	21.4652	42.73	2.36
627	627a	2015	0.968858	6.22407	0.108333	0.229167	21.5987	64.71	17.14
627	627a	2016	0.9375	1.01695	-0.0108333	0.0366667	23.2082	59.69	16.02
627	627a	2017	0.943311	1	0.0192857	0.785714	25.6649	16.72	12.41
627	627a	2018	0.8775	1.01124	0.015	0.014375	23.4959	17.95	11.92
628	628a	2011	0.913495	1.39159	-0.0148148	0.777778	20.5125	22.36	5.95
628	628a	2012	0.986686	1.3986	-0.0418605	0.837209	20.5724	23.14	6.31
628	628a	2013	0.976331	1.31343	-0.00757576	0.939394	21.9172	23.45	6.74
628	628a	2014	0.96	1.41304	-0.0454545	0.897727	20.5954	12.44	3.66
628	628a	2015	0.80247	1.71285	0.114583	0.291667	20.6824	24.75	8.42
628	628a	2016	0.84	1.63793	0.00971429	0.8	21.976	22.14	7.62
628	628a	2017	0.913495	1.37124	0.0186047	0.174419	20.5724	24.26	8.11
628	628a	2018	0.913495	1.39205	0.04	0.35	20.9056	20.23	10.58
629	629a	2010	0.864266	1.45729	0.045	0.716667	24.8176	12.96	10.01
629	629a	2011	0.902344	1.3738	0.00065	0.315	23.719	48.19	7.91
629	629a	2012	0.918368	1.35048	-0.00113636	0.377273	23.8143	59.18	9.31
629	629a	2013	0.918368	1.06443	0.00348	0.44	23.9421	13.77	7.72
629	629a	2014	0.944637	1.20459	-0.115385	0.769231	24.6745	-1.85	-1.74
629	629a	2015	0.982222	1.21429	-0.0428571	0.821429	24.7486	-0.69	-0.66
629	629a	2016	0.986159	1.97505	-0.934066	0.417582	22.9315	34.05	-10.24
629	629a	2018	0.994898	1.84874	0.263636	0.172727	23.1212	13.53	14.4
630	630a	2010	0.982222	2.14286	0.0482353	0.588235	23.5565	51.42	14.3
630	630a	2011	0.979592	1.39319	0.046875	0.65625	24.189	77.42	14.82
630	630a	2012	0.986686	1.37845	0.0541667	0.541667	23.9013	60.05	13.93
630	630a	2013	0.900277	1.05793	0.0234483	0.62069	24.0906	59.21	13.52
630	630a	2014	0.922839	1.21535	0.0184848	0.545455	24.2198	16.52	10.31
630	630a	2015	0.902344	1.44796	0.00040625	0.53125	24.189	50.07	6.21
630	630a	2016	0.955679	1.27803	0.00711111	0.6	24.5299	57.51	7.93
630	630a	2017	0.968858	1.23431	0.0154167	0.604167	24.5945	17.17	10.24
630	630a	2018	0.793389	1.02128	0.0208511	0.595745	24.5734	19.05	12.19
631	631a	2010	0.954082	1.15425	0.16875	0.000189017	21.1933	34.59	15.59
631	631a	2011	0.928889	1.02804	0.22	0.000108857	21.4164	33.43	16.14
631	631a	2012	0.928889	1.44144	0.223077	7.99396e-05	21.6788	42.21	23.49
631	631a	2013	0.968858	1.08527	0.0469231	0.761538	23.2882	33.7	19.82
631	631a	2014	0.952741	1.25	0.0483333	0.7	23.2082	36.86	19.25
631	631a	2015	0.848765	1.93277	0.0034375	0.040625	21.8864	35.82	17.24
631	631a	2016	0.84	1.3253	0.0211765	0.647059	23.5565	36.5	17.97
631	631a	2017	0.888889	1.31387	0.0542857	0.542857	23.3623	38.14	21.8
631	631a	2018	0.99723	1.03175	0.0846154	0.476923	23.2882	38.95	23.98
632	632a	2010	0.966942	1.53392	0.00529412	0.794118	21.947	51.58	10.24
632	632a	2011	0.987654	1.19681	0.00394737	0.815789	22.0583	45.24	7.43
632	632a	2012	0.83045	1.05477	0.006	0.75	21.4164	55.1	8.03
632	632a	2013	0.928889	1.10915	0.00120833	0.791667	21.5987	53.52	8.18
632	632a	2014	0.905326	1.18044	0.000508475	0.762712	22.4982	17.86	7.03
632	632a	2015	0.900277	1.53846	-0.00740741	0.814815	21.7165	17.99	7.28
632	632a	2016	0.927515	1.37574	0.00588235	0.794118	22.6402	17.88	7.12
632	632a	2017	0.9375	1.19149	-0.0297297	0.891892	22.0316	17.97	7.47
632	632a	2018	0.905326	1.0296	-0.0214706	0.941176	21.947	19.12	8.23
633	633a	2010	0.905326	5.58511	0.00201861	0.405405	19.729	16.9	9.83
633	633a	2011	0.928889	4.12698	0.14375	0.284375	19.5838	9.55	8.56
633	633a	2012	0.888889	7.88644	0.00814815	0.0481481	19.4139	7.17	5.99
633	633a	2013	0.852071	6.77966	0.0183333	0.226667	19.5193	7.74	7.58
633	633a	2015	0.84	22.7273	-0.190909	0.268182	19.2091	0.24	-0.47
633	633a	2016	0.982222	5.69358	0.0393939	0.727273	20.7132	8.39	5.04
633	633a	2017	0.976331	4.75228	-0.0163265	0.734694	20.7031	1.83	1.41
633	633a	2018	0.80247	2.57143	0.00444444	0.727273	20.7132	7.25	6.87
635	635a	2010	0.782222	1.46739	0.0351351	0.72973	22.0316	47.83	14.49
635	635a	2011	0.979592	1.33333	0.0263158	0.710526	22.0583	58.32	11.5
635	635a	2012	0.955679	0.991736	0.00833333	0.263889	22.0042	62.42	9.64
635	635a	2013	0.91	1.04225	0.0258333	0.222222	22.0042	57.72	13.28
635	635a	2014	0.993056	1.19355	0.0167742	0.106452	21.8547	53.58	11.31
635	635a	2015	0.979592	1.52866	0.0096875	0.109375	21.8864	63.56	10.42
635	635a	2016	0.8775	2.91291	0.0333333	0.130303	21.9172	70.21	12.31
635	635a	2017	0.846881	1.42442	0.0271429	0.131429	21.976	16.03	10.75
635	635a	2018	0.968858	0.987261	0.00875	0.153125	21.8864	11.53	6.26
636	636a	2010	0.928889	2.78788	0.0666667	0.269697	21.9172	17.01	13.47
636	636a	2011	0.9239	1.60121	0.0515152	0.30303	21.9172	21.05	17.23
636	636a	2012	0.875433	1.58537	0.021875	0.296875	21.8864	16.11	12.81
636	636a	2013	0.816327	1.36951	0.0228205	0.410256	22.0842	13.45	9.05
636	636a	2014	0.888889	1.55512	0.0186275	0.254902	22.3525	15.82	11.39
636	636a	2015	0.872449	1.6692	0.00984848	0.272727	22.6103	16.82	11.25
636	636a	2016	0.84	1.50602	0.0140909	0.318182	22.6103	16.45	10.77
636	636a	2017	0.900277	1.89573	0.0403226	0.225806	22.5478	18.59	14.19
636	636a	2018	0.954082	1.5625	0.147059	0.161765	22.6402	28.78	22.82
637	637a	2010	0.966942	3.95683	0.112821	0.00106655	20.4748	19.49	13.11
637	637a	2011	0.84	2.74348	-0.00791045	-0.00298507	20.3228	13.68	7.46
637	637a	2012	0.864266	1.91286	0.0425532	0.12766	20.6614	12.24	7.34
637	637a	2013	0.84	2.11538	0.0554054	0.00662162	20.4222	15.06	9.24
637	637a	2014	0.864266	2.39669	0.0916667	0.266667	20.9056	16.54	11.11
637	637a	2015	0.888889	2.83465	0.0936709	0.0189873	20.4875	24.37	19.6
637	637a	2016	0.900277	2.65625	0.0740741	0.0493827	20.5125	23.26	17.27
637	637a	2017	0.8704	2.2314	0.103704	0.01	20.5125	25.58	19.33
637	637a	2018	0.773242	1.53226	0.0454545	0.00688312	20.4619	20.6	15.61
638	638a	2010	0.775623	1.73913	0.0825	0.6	20.5001	30.88	14.68
638	638a	2011	0.793389	1.46879	-0.021	0.95	19.807	13.03	6.98
638	638a	2012	0.902344	1.86275	0.005	0.73	20.7233	15.39	9.33
638	638a	2013	0.902344	1.83333	-0.00645833	0.822917	20.6824	2.66	3.04
638	638a	2014	0.918368	1.68	-0.0096	0.84	20.7233	16.49	7.49
638	638a	2015	0.786983	4.72441	-0.027	0.86	20.7233	4.03	1.65
638	638a	2016	0.75	3.89262	0.01	0.846154	20.9856	16.12	8.48
638	638a	2018	0.710059	3.07487	-0.192982	0.807018	20.1611	-2.49	-2.55
639	639a	2010	0.8775	2.66667	0.0933333	0.106667	20.6179	20.3	13.97
639	639a	2011	0.99654	1.84397	0.0515789	0.00368421	20.672	22.82	18.25
639	639a	2012	0.996094	1.53846	0.1	0.292857	21.0597	24.16	20.54
639	639a	2013	0.92562	1.73611	0.0510417	0.00447917	20.6824	25.57	22
639	639a	2014	0.848765	1.98925	-0.00736842	0.336842	21.3651	20.65	15.56
639	639a	2015	0.979592	3.90805	0.0329412	0.223529	21.2539	22.09	16.64
639	639a	2016	0.972222	1.79856	0.022	0.5	21.8219	23.58	13.1
639	639a	2017	0.9375	1.68612	0.03125	0.53125	21.8864	23.61	16.29
639	639a	2018	0.986159	0.970874	0.0465116	0.255814	22.1819	27.04	18.26
650	650a	2010	0.905326	5.47297	0.34375	0.0046875	20.277	26.22	17.41
650	650a	2011	0.96	4.0625	0.295455	0.0125	20.5954	24.67	16.53
650	650a	2012	0.950617	2.72727	0.26	0.014	21.1287	22.14	14.8
650	650a	2013	0.888889	2.44635	0.133333	0.000416562	21.3111	28.47	20.39
650	650a	2014	0.964844	3.11538	0.0666667	0.00427778	21.3111	26.65	17.92
650	650a	2015	0.902344	4.43038	0.095	0.0155	21.4164	16.28	7.32
650	650a	2016	0.944637	2.43523	0.16	0.076	21.6396	30.6	22.23
650	650a	2017	0.954082	1.70264	0.104762	0.164286	22.1584	30.43	21.81
650	650a	2018	0.9375	1.60173	0.103333	0.126667	21.8219	31.14	21.63
651	651a	2010	0.859375	1.52439	0.0509434	0.811321	24.6936	69.82	16.52
651	651a	2011	0.954082	1.40845	0.0623529	0.788235	25.1659	57.65	20.22
651	651a	2012	0.854876	1.48148	0.0672727	0.727273	25.4237	80.52	23.38
651	651a	2013	0.846881	1.49254	0.0461538	0.753846	25.5908	69.24	24.33
651	651a	2014	0.75	1.41026	0.0875	0.6875	25.7984	31.19	23.66
651	651a	2015	0.982222	1.54321	0.0385714	0.857143	25.6649	74.96	25.19
651	651a	2016	0.9375	1.48352	0.09375	0.875	25.7984	78.95	25.4
651	651a	2017	0.975069	1.90698	0.133333	0.777778	25.9162	23.89	16.4
651	651a	2018	0.968858	1.4741	0.095	0.75	26.0216	32.97	24.5
652	652a	2011	0.979592	1.23188	0.0338235	0.705882	22.6402	52.92	9.19
652	652a	2012	0.96	1.15152	-0.0353846	0.707692	22.5951	55.13	8.17
652	652a	2013	0.9375	1.21212	-0.00454545	0.712121	22.6103	59.17	14.89
652	652a	2014	0.969754	1.31915	0.0134783	0.869565	23.8588	55.7	15.15
652	652a	2015	0.702479	1.22378	0.0134483	0.862069	24.0906	59.66	13.64
652	652a	2016	0.918368	1.1215	0.0134375	0.875	24.189	64.48	13.67
652	652a	2017	0.715556	1.03659	0.0166667	0.848485	24.2198	20.57	12.19
652	652a	2018	0.719723	0.982659	0.0484211	0.610526	22.9746	23.8	13.11
655	655a	2010	0.84	4.5082	0.204167	0.116667	21.5987	57.77	19.65
655	655a	2011	0.859375	2.49147	0.175862	0.113793	21.788	58.94	17.64
655	655a	2012	0.822714	1.94611	0.0666667	0.157576	21.9172	59.3	14.71
655	655a	2013	0.987654	1.28134	0.0722222	0.155556	22.0042	67.17	21.33
655	655a	2014	0.995556	1.58038	0.0594595	0.127027	22.0316	17.62	12.84
655	655a	2015	0.969754	1.74927	0.00152941	0.0705882	21.947	9.26	6.52
655	655a	2016	0.946746	2	-0.19	0.126667	21.8219	33.49	-1.18
655	655a	2017	0.950617	1.8797	-0.118519	0.12963	21.7165	-1	-1.12
655	655a	2018	0.888889	0.845588	0.0351852	0.0888889	21.7165	19.19	13.14
656	656a	2010	0.92562	4.4586	0.0510638	0.016383	19.9682	30.67	12.98
656	656a	2011	0.84	1.04278	0.0297297	0.864865	24.3342	32.59	16.68
656	656a	2012	0.83045	1.05769	0.0230769	0.846154	24.6745	33.14	16.84
656	656a	2013	0.950617	0.99359	0.0153226	0.83871	24.8504	32.61	15.69
656	656a	2014	0.9744	1.07186	0.0448276	0.724138	24.0906	9.29	13.79
656	656a	2015	0.922839	1.04603	0.0125	0.833333	25.2876	33.98	15.31
656	656a	2016	0.972222	1.00917	0.0138333	0.716667	24.8176	32.62	18.09
656	656a	2017	0.710059	1.01911	0.0263889	0.763889	24.9999	35.45	18.99
656	656a	2018	0.950617	0.995671	0.0327273	0.863636	25.4237	40.62	22.47
657	657a	2013	0.900277	1.0395	-0.00151429	0.0314286	21.976	12.71	9.48
657	657a	2014	0.888889	1.18926	-0.00617647	0.00220588	21.947	15.19	7.25
657	657a	2016	0.944637	1.30814	-0.005	0.0444444	22.0042	14.28	6.45
657	657a	2017	0.928889	1.21294	-0.00894737	0.121053	22.0583	15.13	8.37
657	657a	2018	0.944637	1.06183	-0.012381	0.202381	22.1584	18.19	9.19
659	659a	2010	0.9775	1.32773	0.0388889	0.592593	22.4097	19.33	11.37
659	659a	2011	0.982987	1.24161	0.0135185	0.592593	22.4097	19.18	10.18
659	659a	2012	0.982222	1.14478	-0.0338983	0.559322	22.4982	2.5	3.5
659	659a	2013	0.905326	1.53846	-0.20339	0.661017	22.4982	0.71	-2.78
659	659a	2014	0.905326	1.88172	-0.0155738	0.688525	22.5316	14.54	6.99
659	659a	2015	0.96	2.98742	-0.0225	0.65625	21.8864	-9.29	-5.97
659	659a	2016	0.80247	4.19847	-0.0369565	0.630435	22.2493	0.81	-2.58
659	659a	2017	0.84	3.0566	0.035	0.807692	21.6788	9.83	2.45
659	659a	2018	0.994083	2.8629	-0.0211111	0.666667	22.2273	14.56	7.64
661	661a	2010	0.9375	5.05682	-0.012623	0.491803	20.229	26.74	15.64
661	661a	2011	0.963018	2.76699	0.116667	0.409091	20.3078	23.6	14.66
661	661a	2012	0.946746	3.8961	0.555556	0.277778	20.3948	27.33	19.33
661	661a	2013	0.9375	5.35714	0.0392857	0.392857	21.7529	22.09	12.49
661	661a	2014	0.918368	3.80952	0.141935	0.354839	21.8547	30.16	21.6
661	661a	2015	0.75	4.45026	0.354545	0.0781818	20.8186	31.81	22.36
661	661a	2016	0.972222	3.3871	0.22	0.0277143	21.976	32.08	22.99
661	661a	2017	0.930748	4.4898	0.00411765	0.0279412	21.947	30.84	21.49
661	661a	2018	0.969754	3.50691	0.137838	0.027027	22.0316	29.87	20.43
662	662a	2010	0.888889	2.10938	-0.0169231	0.323077	20.9856	1.98	2.95
662	662a	2011	0.976331	1.49123	-0.000229342	0.390909	20.8186	2.73	-2.75
662	662a	2012	0.9856	1.69643	0.154545	0.318182	20.8186	18.38	8.34
662	662a	2013	0.84	2.14447	-0.0696629	0.325843	20.6067	1.8	0.77
662	662a	2015	0.84	11.0294	0.040678	0.113559	20.1956	8.48	-1.52
662	662a	2016	0.913495	1.7331	0.0634615	0.0826923	22.3719	15.89	8.75
662	662a	2017	0.9775	1.33615	0.0802817	0.211268	22.6834	25.69	18.1
662	662a	2018	0.982222	1.05485	0.0211268	0.197183	22.6834	22.69	11.48
663	663a	2010	0.994083	1.84211	0.00733333	0.733333	21.1287	47.92	9.78
663	663a	2011	0.99654	1.39073	-0.0293333	0.733333	21.1287	34.98	2.25
663	663a	2012	0.984375	1.78082	0.00585714	0.785714	21.0597	42.11	8.1
663	663a	2013	0.888889	2.22222	0.01	0.707143	21.0597	46.52	7.67
663	663a	2014	0.968858	2.48175	-0.0128571	0.714286	21.0597	43.97	4.82
663	663a	2015	0.946746	1.45729	0.01175	0.475	22.1096	14.82	8.28
663	663a	2016	0.75	1.45833	0.0302326	0.511628	22.1819	50.04	11.34
663	663a	2017	0.848765	1.53846	0.0169048	0.452381	22.1584	14.79	8.33
663	663a	2018	0.854876	1.29032	-0.464286	0.714286	21.7529	-2.28	-3.64
665	665a	2010	0.979592	2.73556	-0.0365854	0.707317	19.8317	22.82	9.82
665	665a	2011	0.793389	2.37849	0.0556701	0.680412	20.6928	18.38	8.69
665	665a	2012	0.786983	1.17284	0.0129032	0.23871	21.8547	16.67	13.83
665	665a	2013	0.902344	1.29909	0.053125	0.21875	21.8864	18.26	15.29
665	665a	2014	0.778547	1.13032	0.0125333	0.333333	22.7382	17.4	14.3
665	665a	2015	0.888889	1.31406	0.0486842	0.315789	22.7514	19.42	16.49
665	665a	2016	0.963719	1.35468	0.037037	0.283951	22.8151	17.95	14.46
665	665a	2017	0.963719	1.02537	0.0222222	0.4	22.9205	17.13	14.45
665	665a	2018	0.950617	0.803571	0.000354545	0.436364	23.1212	16.45	12.61
666	666a	2010	0.968858	1.06195	0.00166667	0.666667	22.6973	20.92	12.57
666	666a	2011	0.888889	1	0.0171429	0.657143	22.6692	25.55	17.1
666	666a	2012	0.954082	0.961538	0.00217949	0.576923	22.7774	26.88	18.08
666	666a	2013	0.586735	0.899471	0.00650602	0.60241	22.8395	27.96	18.97
666	666a	2014	0.964844	1.03286	0.0952381	0.442857	23.7678	82.48	19.98
666	666a	2015	0.872449	1.1032	0.0714286	0.5	24.0555	75.32	16.82
666	666a	2016	0.888889	0.991501	0.00395833	0.65625	22.985	24.72	15.86
666	666a	2017	0.976331	0.923913	0.0783784	0.459459	24.3342	27.44	19.4
666	666a	2018	0.979592	0.848329	0.0538462	0.461538	24.3868	25.82	17.33
667	667a	2010	0.786983	1.2474	0.00772727	0.465909	22.898	55.53	12.59
667	667a	2011	0.9375	1.00917	0.00554545	0.545455	23.1212	53.48	10.47
667	667a	2012	0.979592	1	0.0327273	0.545455	23.1212	70.89	13.88
667	667a	2013	0.9744	0.927152	0.03	0.5	23.1212	25.56	7.7
667	667a	2014	0.966942	1.13208	0.0046875	0.625	23.4959	25.62	8.25
667	667a	2015	0.981405	1.37143	0.0247059	0.647059	23.5565	31.09	13.11
667	667a	2016	0.982987	1.15385	0.0372222	0.611111	23.6136	34.93	15.93
667	667a	2017	0.986686	1.04651	0.0382353	0.570588	23.5565	34.56	15.56
667	667a	2018	0.989299	0.952381	0.00652174	0.652174	23.8588	30.25	11.25
668	668a	2010	0.978052	1.57563	-0.00675	0.0375	19.807	29.83	15.39
668	668a	2011	0.982222	1.27524	0.0043617	0.212766	20.6614	25.4	9.9
668	668a	2012	0.99723	1.42857	-0.048	0.32	20.0301	25.09	10.08
668	668a	2014	0.954082	1.59763	-0.0158182	0.436364	20.1254	-1.41	-5.05
668	668a	2015	0.7696	3.47222	0.0135593	0.457627	20.1956	30.34	12.52
668	668a	2016	0.972222	2.46305	-0.021	0.65	21.4164	5.52	-5.17
668	668a	2017	0.993056	1.68142	0.00608696	0.695652	21.5562	27.42	10.1
668	668a	2018	0.9375	1.17021	0.00392857	0.678571	21.7529	27.26	10.76
669	669a	2010	0.956597	12.2549	-0.185	0.275	19.1138	8.98	0.42
669	669a	2011	0.982222	7.5	-0.005	0.26	19.1138	-3.71	4.08
669	669a	2012	0.955679	1.32924	0.0591837	0.591837	22.3125	16.76	7.5
669	669a	2013	0.99723	1.59722	0.12963	0.0159259	21.7165	27.92	17.59
669	669a	2014	0.99811	1.45833	0.0375	0.541667	22.985	28.42	18.67
669	669a	2015	0.982222	1.63043	-0.00981132	0.207547	22.391	27.93	17.48
669	669a	2016	0.96	1.31148	0.0175	0.65	23.2082	25.01	14.74
669	669a	2017	0.943311	1.20301	-0.0256757	0.445946	22.7247	23.23	12.68
669	669a	2018	0.968858	1.06195	-0.163636	0.772727	23.1212	-5.47	-2.67
670	670a	2013	0.775623	6.40394	0.0109756	0.341463	19.8317	25.71	8.64
670	670a	2014	0.719723	6.70171	-0.015	0.0741667	20.9056	25.08	7.95
670	670a	2015	0.922839	12.8852	-0.0115385	0.115385	20.9856	11.76	8.83
670	670a	2017	0.992438	9.45055	-0.00423077	0.00769231	20.9856	7.7	-1.39
670	670a	2018	0.9424	7.90514	-0.72	0.224	19.337	-12.94	-1.94
671	671a	2010	0.915713	1.16949	0.0949153	0.542373	22.4982	52.99	19.12
671	671a	2011	0.9375	0.984848	0.0886364	0.704545	22.2049	57.18	15.38
671	671a	2012	0.943311	1.28049	0.020625	0.8125	23.4959	74.96	17.91
671	671a	2013	0.996094	1.16208	0.00787879	0.848485	24.2198	78.41	17.91
671	671a	2014	0.872449	1.19048	0.0282609	0.847826	24.5519	38.05	19.05
671	671a	2015	0.984375	1.25356	0.0242857	0.8	24.9718	63.58	17.87
671	671a	2016	0.976331	1	0.0116667	0.833333	25.5108	75.1	16.1
671	671a	2017	0.9375	0.985915	0.00754545	0.863636	25.4237	33.32	14.32
671	671a	2018	0.872449	0.95057	0.015	0.846154	26.2839	35.18	16.18
672	672a	2013	0.913495	1.17825	0.00136364	0.000307153	21.5117	24.08	14.12
672	672a	2014	0.943311	1.37662	0.165385	0.00653846	21.6788	31.53	21.61
672	672a	2015	0.84	1.28205	0.0655172	0.0655172	21.788	53.83	11.46
672	672a	2016	0.902344	2.40964	0.0016129	0.26129	21.8547	60.82	12.83
672	672a	2017	0.852071	2.00334	0.128333	0.6	22.515	29.99	19.15
672	672a	2018	0.96	1.42857	0.214286	0.485714	22.6692	33.58	22.85
673	673a	2010	0.875433	6.32911	0.03625	1	18.8907	8.21	4.21
673	673a	2011	0.856124	11.9658	-0.2	0.916667	18.603	2.98	-1.02
673	673a	2012	0.987654	16.5184	0.0405063	0.886076	18.185	10.22	6.22
673	673a	2013	0.875433	25.6724	0.0439024	0.853659	18.2222	10.85	6.85
673	673a	2014	0.859375	26.4463	-0.00476815	0.916667	18.603	8.54	4.97
673	673a	2015	0.859375	3.38521	-0.000305272	0.0371429	21.4652	21.49	12.49
673	673a	2016	0.972222	2.4127	-0.00956522	0.134783	21.5562	15.98	13
673	673a	2017	0.964844	2.15259	-0.00586207	0.310345	21.788	13.97	11.31
673	673a	2018	0.972222	2.42991	-1	0.626667	21.1287	-2.68	-3.41
676	676a	2010	0.905326	2.06897	0.02	0.566667	20.9056	15.09	9.4
676	676a	2011	0.918368	1.61812	-0.190244	0.658537	19.8317	1.33	-0.12
676	676a	2012	0.996914	1.96319	-0.333333	0.878788	19.6146	-1.9	-2.65
676	676a	2013	0.999082	2.21607	0.0102778	0.680556	20.3948	14.94	9.25
676	676a	2015	0.786983	27.1565	-0.192771	1.03614	18.2344	1.94	6.32
676	676a	2017	0.928889	1.266	0.0555556	0.00333333	22.2273	19.48	14.78
676	676a	2018	0.984375	1.14068	0.0346939	0.0387755	22.3125	22.21	16.57
677	677a	2010	0.986159	1.45119	-0.0659574	0.93617	22.2708	5.71	1.54
677	677a	2012	0.786983	1.56593	0.314815	0.703704	21.7165	12.39	10.49
677	677a	2013	0.991736	1.62162	-0.133333	0.833333	21.8219	-1.34	-1.75
677	677a	2014	0.982222	2.69103	-0.143333	0.8	21.8219	-2.04	-2.79
677	677a	2016	0.922839	7.70142	0.0190476	0.238095	20.5489	6.83	6.24
677	677a	2017	0.859375	4.26036	-0.0155556	0.814815	19.4139	12.54	5.73
677	677a	2018	0.786983	2.86369	-0.0151852	0.814815	19.4139	12.31	6.15
678	678a	2010	0.816327	3.04679	0.0282609	0.456522	20.6399	11.28	9.84
678	678a	2011	0.816327	1.61905	0.026	0.52	20.7233	1.58	-0.13
678	678a	2012	0.918368	1.51515	0.00430769	0.607692	20.9856	11.53	6.26
678	678a	2013	0.928889	1.2093	0.00186364	0.5	21.5117	13.43	6.09
678	678a	2014	0.979592	1.51786	0.0035	0.5	21.5117	2.83	6.32
678	678a	2015	0.994083	2.29787	-0.0308333	0.541667	21.5987	2.54	2.63
[truncated: 21,942 more rows]
